# Supplementary material for: The prevalence of under nutrition and associated factors among pregnant women attending antenatal care service in public hospitals of western Ethiopia
Source: PLoS One. 2023 Jan 17;18(1):e0278180. doi: 10.1371/journal.pone.0278180 (PMC9844891; doi:10.1371/journal.pone.0278180)
Supplement: S1 Data — (XLSX) [file pone.0278180.s003.xlsx]

## Sheet: Sheet1
IDNO	age	religion	marital status	residence	respedu	coupledu	respocup	coupleocup	familysize	underfive	income	latrinefacilit	drinkingwater	decihealth	decipurchase	deciexpeditures	decivisiting	agemarriage	gravidity	parity	birthinterval	gestage	pregintention	ancvisit	contraceptives	nutradvice	IFAuse	deworming	pregcomp	currentill	freqill	chronicill	substuse	freqeat	increasedfreq	eatingsnack	fasting	avoidinfood	skipmeal	worryoffood	occ1	inablevariety	occ2	limitedfood	occ3	eatundesire	occ4	eatsmall	occ5
1	17	orthodox	single	rural	pimary education		student		3	0	500	Yes	Safe	No	No	No	No	20	1			34	No	first visit	Yes				No	No	No	No	No	No	No	No	No	No	Yes	No		No		No		No		No
2	28	protestant	married	urban	level and dipiloma	degree and above	government employee	government employee	3	0	4500	Yes	Safe	Yes	Yes	Yes	Yes	19	2	1	>= 4 years	34	Yes	second visit	Yes	Yes	Yes	No	No	No	No	No	No	No	Yes	Yes	No	No	No	No		No		No		No		No
3	34	orthodox	married	urban	level and dipiloma	degree and above	government employee	government employee	5	1	6500	Yes	Safe	Yes	Yes	Yes	Yes	24	3	2	2 to 4 years	37	Yes	fourth visit	Yes	Yes	Yes	Yes	Yes	Yes	Yes	Yes	No	Yes	Yes	Yes	Yes	No	No	No		No		No		No		No
4	24	others	married	rural	secondary education	pimary education	house wife	farmer	2	0	1500	Yes	Safe	No	No	No	No	22	1			24	Yes	first visit	Yes				No	Yes	No	No	No	Yes	Yes	Yes	No	No	No	No		No		No		No		No
5	31	protestant	married	urban	level and dipiloma	level and dipiloma	government employee	government employee	4	1	8000	Yes	Safe	Yes	Yes	Yes	Yes	23	2	1	2 to 4 years	38	Yes	fourth visit	No	Yes	Yes	No	No	No	No	No	No	Yes	No	Yes	No	No	No	No		No		No		No		No
6	18	protestant	married	urban	preparatory	degree and above	government employee	daily laborer	2	0	4000	Yes	Safe	Yes	Yes	No	Yes	17	1			28	Yes	third visit	No	No	Yes	No	No	No	Yes	No	No	Yes	No	Yes	No	No	No	No		No		No		No		No
7	30	protestant	married	urban	pimary education	secondary education	house wife	merchant	5	0	3100	Yes	Safe	Yes	Yes	Yes	Yes	19	4	3	>= 4 years	36	No	fourth visit	Yes	No	Yes	Yes	No	No	No	No	No	Yes	No	Yes	No	No	No	No		No		No		No		No
8	20	protestant	married	rural	secondary education	only read and write	house wife	government employee	3	1	1500	Yes	UnSafe	Yes	No	No	No	16	4	2	2 to 4 years	32	Yes	third visit	No	Yes	Yes	No	Yes	No	No	No	No	Yes	No	Yes	No	No	No	Yes	Rarely	Yes	Rarely	Yes	Rarely	No		Yes	Often
9	26	orthodox	married	rural	preparatory	unable to read and write	student	farmer	3	0	2000	Yes	Safe	No	No	No	No	19	2	1	2 to 4 years	24	Yes	first visit	Yes				No	No	Yes	No	No	No	No	No	No	No	No	No		No		No		No		No
10	27	protestant	married	urban	secondary education	preparatory	house wife	government employee	3	1	3400	Yes	Safe	Yes	Yes	Yes	Yes	22	2	1	2 to 4 years	20	Yes	first visit	Yes				No	No	No	No	No	Yes	No	Yes	No	Yes	No	No		No		No		No		No
11	20	protestant	married	rural	secondary education	level and dipiloma	government employee	farmer	2	0	2000	Yes	Safe	Yes	No	No	No	20	1			38	Yes	fourth visit	Yes	No	Yes	Yes	No	No	No	No	No	Yes	No	Yes	No	Yes	Yes	No		No		No		Yes	Rarely	No
12	20	protestant	married	rural	pimary education	secondary education	merchant	farmer	2	0	2500	Yes	Safe	No	No	No	No	19	1			36	Yes	fourth visit	No	No	Yes	No	No	No	No	No	No	No	No	No	No	No	No	No		No		No		No		No
13	20	protestant	married	urban	level and dipiloma	level and dipiloma	house wife	government employee	2	0	4500	Yes	Safe	No	No	No	No	18	1			29	Yes	second visit	No	No	Yes	No	No	No	Yes	No	No	Yes	Yes	Yes	No	No	No	No		No		No		No		No
14	21	protestant	married	rural	secondary education	pimary education	house wife	daily laborer	3	1	800	Yes	UnSafe	No	Yes	No	Yes	16	2	1	>= 4 years	38	Yes	fourth visit	Yes	No	Yes	No	No	No	No	No	No	Yes	No	Yes	No	No	No	No		No		No		No		No
15	21	protestant	married	urban	level and dipiloma	secondary education	government employee	merchant	2	0	9000	Yes	Safe	Yes	Yes	Yes	Yes	19	1			38	Yes	third visit	Yes	Yes	Yes	Yes	No	No	No	No	No	Yes	Yes	Yes	No	No	No	No		No		No		No		No
16	16	protestant	married	urban	degree and above	secondary education	merchant	merchant	5	1	8500	No	Safe	Yes	Yes	Yes	Yes	20	4	3	2 to 4 years	31	Yes	second visit	Yes	Yes	Yes	No	No	No	No	No	No	Yes	Yes	Yes	No	No	No	No		No		No		No		No
17	32	protestant	married	urban	unable to read and write	degree and above	house wife	farmer	5	0	1800	Yes	Safe	Yes	Yes	Yes	Yes	22	4	3	2 to 4 years	36	Yes	fourth visit	Yes	Yes	Yes	Yes	No	No	Yes	No	No	Yes	No	No	Yes	Yes	No	Yes	Sometimes	Yes	Sometimes	Yes	Rarely	No		No
18	23	protestant	married	rural	pimary education	unable to read and write	house wife	farmer	4	1	2000	Yes	Safe	Yes	Yes	Yes	Yes	20	3	2	2 to 4 years	30	Yes	second visit	Yes	No	Yes	No	No	No	No	No	No	No	No	No	No	No	No	Yes	Rarely	Yes	Rarely	No		No		No
19	32	muslim	married	urban	secondary education	pimary education	house wife	merchant	2	0	100000	Yes	Safe	Yes	Yes	Yes	Yes	19	1			30	Yes	second visit	No	Yes	No	No	No	No	No	No	No	Yes	Yes	Yes	No	No	No	No		No		No		No		No
20	22	protestant	married	rural	only read and write	only read and write	government employee	farmer	2	0	1000	Yes	Safe	No	No	No	No	21	1			38	Yes	fourth visit	No	Yes	Yes	No	Yes	Yes	No	No	No	Yes	No	No	No	Yes	Yes	No		No		No		No		No
21	18	protestant	married	urban	preparatory	preparatory	student	merchant	2	0	5000	Yes	Safe	No	No	No	No	18	1			34	Yes	second visit	No	No	Yes	No	No	No	No	No	No	Yes	Yes	Yes	No	No	No	No		No		No		No		No
22	33	orthodox	married	urban	secondary education	secondary education	house wife	farmer	2	0	1500	Yes	Safe	No	No	No	No	19	1			36	Yes	fourth visit	Yes	No	Yes	Yes	No	No	No	No	No	No	No	No	No	No	No	No		No		No		No		No
23	30	protestant	married	urban	unable to read and write	unable to read and write	house wife	government employee	3	0	2500	Yes	Safe	Yes	No	No	Yes	23	3	1	>= 4 years	36	Yes	fourth visit	Yes	Yes	Yes	No	Yes	No	Yes	No	No	Yes	No	Yes	No	No	Yes	Yes	Rarely	Yes	Often	No		No		No
24	31	protestant	married	rural	pimary education	only read and write	merchant	farmer	4	1	2000	Yes	Safe	No	No	No	No	20	2	1	2 to 4 years	30	Yes	second visit	Yes	Yes	Yes	No	Yes	No	No	No	No	No	No	No	No	No	No	No		No		No		No		No
25	25	muslim	married	urban	level and dipiloma	preparatory	house wife	merchant	2	0	3500	No	Safe	Yes	Yes	Yes	Yes	23	1			30	Yes	second visit	Yes	No	Yes	No	No	No	No	No	No	No	No	No	No	Yes	No	No		No		No		No		No
26	26	protestant	married	urban	preparatory	unable to read and write	house wife	merchant	3	1	400	No	UnSafe	No	No	No	No	18	3	2	2 to 4 years	28	Yes	fourth visit	Yes	No	No	No	No	Yes	No	No	Yes	Yes	No	Yes	No	No	No	No		Yes	Sometimes	Yes	Sometimes	Yes	Sometimes	No
27	21	protestant	married	rural	pimary education	secondary education	house wife	daily laborer	2	0	3000	Yes	UnSafe	Yes	Yes	Yes	Yes	18	1			30	Yes	third visit	No	Yes	Yes	No	No	No	Yes	Yes	Yes	Yes	Yes	Yes	No	No	No	No		No		No		No		No
28	18	orthodox	married	urban	secondary education	pimary education	merchant	merchant	3	1	7000	Yes	Safe	Yes	Yes	Yes	Yes	17	2	1	<2 years	20	Yes	second visit	Yes	Yes	Yes	No	No	No	No	No	No	Yes	Yes	No	Yes	No	No	No		No		No		No		No
29	29	protestant	married	rural	only read and write	secondary education	merchant	farmer	2	0	1000	Yes	Safe	Yes	No	Yes	Yes	20	1			36	Yes	second visit	No	Yes	Yes	No	No	No	No	No	Yes	Yes	Yes	Yes	No	Yes	No	Yes	Rarely	Yes	Rarely	Yes	Rarely	Yes	Rarely	Yes	Sometimes
30	28	orthodox	married	urban	preparatory	degree and above	merchant	government employee	3	1	1400	Yes	Safe	No	Yes	Yes	Yes	22	2	1	2 to 4 years	36	Yes	third visit	Yes	Yes	Yes	No	No	No	No	No	Yes	Yes	Yes	Yes	No	Yes	No	No		No		No		No		No
31	26	orthodox	married	urban	level and dipiloma	only read and write	government employee	daily laborer	3	1	9000	Yes	UnSafe	Yes	Yes	Yes	Yes	20	2	1	>= 4 years	33	Yes	third visit	Yes	Yes	Yes	No	No	No	No	No	No	Yes	Yes	Yes	Yes	Yes	No	No		No		No		No		No
32	18	orthodox	married	rural	pimary education	preparatory	house wife	farmer	6	1	2800	Yes	UnSafe	Yes	Yes	Yes	Yes	16	2	1	2 to 4 years	26	Yes	second visit	Yes	No	Yes	No	No	No	No	No	Yes	Yes	No	No	No	No	No	Yes	Rarely	Yes	Rarely	No		No		Yes	Sometimes
33	24	orthodox	married	rural	degree and above	only read and write	house wife	farmer	3	1	1500	Yes	Safe	No	No	No	No	19	2	1	2 to 4 years	30	Yes	second visit	Yes	No	Yes	No	No	No	No	No	No	No	No	No	No	No	No	No		No		No		No		No
34	20	protestant	married	urban	degree and above	only read and write	government employee	government employee	2	0	10000	Yes	UnSafe	Yes	Yes	Yes	Yes	20	1			34	Yes	third visit	Yes	Yes	Yes	Yes	No	No	No	No	No	Yes	Yes	Yes	No	No	No	No		No		No		No		No
35	25	protestant	married	rural	secondary education	secondary education	house wife	daily laborer	3	1	400	Yes	Safe	Yes	Yes	Yes	Yes	20	2	1	2 to 4 years	31	Yes	fourth visit	Yes	Yes	Yes	Yes	No	No	No	No	No	No	No	No	No	No	No	Yes	Sometimes	Yes	Rarely	No		No		No
36	26	others	married	urban	level and dipiloma	degree and above	government employee	government employee	4	1	7500	Yes	Safe	No	No	No	No	19	3	2	2 to 4 years	30	Yes	second visit	Yes	Yes	Yes	No	No	No	No	No	No	Yes	Yes	Yes	No	No	No	No		No		No		No		No
37	35	muslim	married	urban	secondary education	preparatory	merchant	merchant	4	1	12000	Yes	Safe	No	No	No	No	18	3	2	2 to 4 years	32	Yes	third visit	Yes	No	Yes	No	No	No	No	No	No	Yes	Yes	Yes	No	Yes	No	No		No		No		No		No
38	28	protestant	married	rural	unable to read and write	unable to read and write	merchant	government employee	4	1	300	Yes	UnSafe	No	No	No	No	18	3	2	2 to 4 years	36	No	third visit	No	No	Yes	Yes	Yes	No	No	No	No	No	No	No	No	No	No	Yes	Sometimes	Yes	Sometimes	Yes	Often	No		No
39	32	orthodox	married	rural	only read and write	only read and write	house wife	farmer	5	1	1000	Yes	UnSafe	No	No	No	No	17	4	3	<2 years	28	Yes	first visit	Yes				No	No	No	No	No	No	No	No	No	No	No	Yes	Sometimes	Yes	Often	Yes	Often	No		No
40	30	orthodox	married	urban	degree and above	degree and above	government employee	government employee	3	0	10000	Yes	UnSafe	Yes	Yes	Yes	Yes	18	2	1	>= 4 years	19	Yes	first visit	Yes				No	No	No	No	No	Yes	Yes	Yes	No	No	No	No		No		No		No		No
41	30	protestant	married	rural	level and dipiloma	secondary education	merchant	government employee	2	0	2000	Yes	Safe	No	No	No	No	19	2	0		34	Yes	fourth visit	No	No	Yes	Yes	Yes	No	No	No	No	Yes	No	No	No	Yes	Yes	No		Yes	Rarely	No		No		No
42	24	muslim	married	urban	preparatory	level and dipiloma	student	merchant	3	1	1500	Yes	Safe	No	No	No	No	20	2	1	2 to 4 years	28	Yes	first visit	Yes				No	No	No	No	No	No	No	No	No	Yes	No	No		Yes	Sometimes	Yes	Rarely	No		Yes	Rarely
43	40	protestant	married	rural	unable to read and write	level and dipiloma	house wife	farmer	5	0	1000	Yes	Safe	No	No	No	No	19	3	2	2 to 4 years	28	Yes	second visit	Yes	No	Yes	No	No	No	No	No	No	No	No	No	No	No	No	No		No		No		No		No
44	25	protestant	married	urban	pimary education	pimary education	student	farmer	3	0	3000	Yes	Safe	Yes	Yes	Yes	Yes	16	2	1	>= 4 years	38	Yes	fourth visit	Yes	No	Yes	Yes	No	No	No	No	No	Yes	No	Yes	No	Yes	No	No		No		No		No		No
45	26	protestant	married	rural	level and dipiloma	degree and above	government employee	farmer	3	1	8500	Yes	Safe	Yes	Yes	Yes	Yes	20	2	1	2 to 4 years	34	Yes	third visit	Yes	Yes	Yes	No	No	No	Yes	No	No	Yes	Yes	Yes	No	Yes	No	No		No		No		No		No
46	30	protestant	married	rural	only read and write	level and dipiloma	house wife	farmer	6	2	1300	Yes	UnSafe	No	No	No	No	19	4	3	<2 years	29	No	second visit	Yes	No	Yes	No	No	No	No	No	No	No	No	No	No	No	No	No		No		Yes	Rarely	Yes	Sometimes	No
47	25	protestant	married	rural	only read and write	secondary education	house wife	daily laborer	3	1	1200	Yes	Safe	Yes	Yes	Yes	Yes	20	2	1	2 to 4 years	28	Yes	first visit	Yes				Yes	No	No	No	No	Yes	No	No	Yes	No	No	No		No		No		No		No
48	20	protestant	married	urban	degree and above	level and dipiloma	student	government employee	2	1	5400	Yes	Safe	Yes	Yes	Yes	Yes	18	1			30	Yes	first visit	Yes				No	No	No	No	No	Yes	Yes	Yes	No	No	No	No		No		No		No		No
49	22	protestant	married	rural	secondary education	secondary education	house wife	farmer	3	1	4000	Yes	UnSafe	Yes	Yes	Yes	Yes	18	2	1	2 to 4 years	34	Yes	third visit	Yes	Yes	Yes	No	No	No	No	No	No	Yes	Yes	No	No	No	No	No		No		No		No		No
50	25	protestant	married	rural	level and dipiloma	only read and write	government employee	farmer	3	1	300	Yes	Safe	Yes	No	No	No	18	2	1	2 to 4 years	34	Yes	third visit	Yes	No	Yes	No	No	No	No	No	No	Yes	No	No	No	No	Yes	No		Yes	Sometimes	Yes	Sometimes	No		Yes	Sometimes
51	25	protestant	married	rural	unable to read and write	unable to read and write	house wife	farmer	2	0	800	Yes	UnSafe	Yes	No	No	No	18	2	1	<2 years	30	No	second visit	Yes	Yes	Yes	No	Yes	No	No	No	No	No	No	No	No	No	No	No		No		No		No		No
52	25	others	married	urban	degree and above	secondary education	daily laborer	daily laborer	4	0	250	Yes	Safe	Yes	Yes	Yes	Yes	20	1			28	Yes	first visit	No				No	No	No	No	No	Yes	No	Yes	No	No	No	No		No		No		No		No
53	27	protestant	married	rural	pimary education	pimary education	house wife	government employee	4	0	500	Yes	Safe	No	No	No	No	18	3	2	>= 4 years	38	Yes	first visit	Yes				No	No	No	No	No	No	No	No	No	No	No	No		No		No		No		No
54	22	protestant	married	urban	pimary education	preparatory	house wife	farmer	2	0	6000	Yes	Safe	No	No	No	No	20	1			32	Yes	second visit	No	Yes	Yes	No	No	No	No	No	No	No	Yes	Yes	No	No	No	No		No		No		No		No
55	22	protestant	married	rural	pimary education	secondary education	government employee	farmer	3	1	900	Yes	Safe	Yes	No	No	No	19	2	1	2 to 4 years	32	Yes	second visit	Yes	No	Yes	No	No	No	No	No	No	No	No	No	No	No	No	No		No		No		No		No
56	20	protestant	married	rural	secondary education	degree and above	house wife	farmer	3	1	3000	Yes	UnSafe	Yes	Yes	Yes	Yes	15	2	1	2 to 4 years	19	Yes	first visit	Yes				No	No	No	No	No	Yes	No	No	No	No	No	No		No		No		No		No
57	25	protestant	married	urban	pimary education	pimary education	merchant	daily laborer	3	0	3000	Yes	Safe	No	No	No	No	18	2	1	>= 4 years	34	Yes	third visit	Yes	Yes	Yes	No	Yes	No	Yes	No	No	No	No	No	No	No	No	No		No		No		No		No
58	25	protestant	married	rural	secondary education	pimary education	house wife	farmer	3	0	3500	Yes	UnSafe	No	No	No	No	18	3	2	<2 years	32	Yes	first visit	Yes				No	No	No	No	No	No	No	No	No	No	No	No		No		No		No		No
59	25	protestant	married	rural	level and dipiloma	level and dipiloma	student	government employee	3	1	400	Yes	Safe	No	No	No	No	20	2	1	2 to 4 years	36	Yes	third visit	Yes	No	Yes	No	No	No	No	No	No	Yes	No	No	Yes	No	Yes	No		Yes	Often	Yes	Rarely	Yes	Often	No
60	24	protestant	married	rural	unable to read and write	pimary education	student	daily laborer	4	0	4500	Yes	Safe	No	No	No	No	18	3	2	2 to 4 years	34	Yes	third visit	Yes	Yes	Yes	No	No	No	No	No	No	Yes	Yes	No	No	No	No	No		No		No		No		No
61	28	others	married	rural	secondary education	secondary education	house wife	farmer	6	0	600	Yes	Safe	No	No	No	No	17	1			18	Yes	first visit	Yes				No	No	No	No	No	Yes	No	Yes	Yes	No	No	No		Yes	Rarely	No		No		No
62	20	orthodox	married	urban	preparatory	pimary education	merchant	merchant	2	0	6000	Yes	Safe	Yes	Yes	Yes	Yes	19	1			30	Yes	second visit	Yes	Yes	Yes	No	No	No	No	No	No	Yes	Yes	Yes	No	No	No	Yes	Sometimes	No		No		No		No
63	20	protestant	married	rural	preparatory	preparatory	student	farmer	7	2	600	Yes	UnSafe	Yes	Yes	No	Yes	20	3	2	<2 years	28	No	second visit	Yes	Yes	Yes	No	No	No	No	No	No	Yes	No	Yes	Yes	No	No	No		No		No		No		No
64	18	protestant	married	urban	pimary education	pimary education	daily laborer	daily laborer	2	0	1000	Yes	UnSafe	Yes	Yes	Yes	Yes	17	1			28	Yes	second visit	No	No	No	No	No	No	No	No	No	No	No	No	No	No	No	No		No		No		No		No
65	22	protestant	married	rural	secondary education	secondary education	daily laborer	merchant	3	1	1000	Yes	Safe	Yes	Yes	Yes	Yes	15	3	2	2 to 4 years	28	Yes	first visit	Yes				No	Yes	No	No	No	No	No	Yes	No	No	No	No		No		No		No		No
66	30	orthodox	married	urban	secondary education	pimary education	daily laborer	farmer	3	1	800	Yes	Safe	No	No	No	Yes	18	4	3	2 to 4 years	30	Yes	third visit	Yes	No	No	No	No	No	No	No	No	Yes	No	No	No	No	No	No		Yes	Often	Yes	Often	No		Yes	Sometimes
67	21	protestant	married	urban	secondary education	secondary education	daily laborer	daily laborer	2	1	1500	Yes	UnSafe	Yes	Yes	Yes	Yes	19	3	2	2 to 4 years	36	Yes	fourth visit	Yes	Yes	Yes	No	No	No	No	No	No	Yes	Yes	Yes	No	No	No	No		No		No		No		No
68	35	protestant	married	rural	unable to read and write	only read and write	house wife	farmer	6	1	900	Yes	UnSafe	No	No	No	No	18	7	6	<2 years	28	Yes	first visit	Yes				Yes	No	Yes	No	No	Yes	No	No	No	No	No	No		Yes	Sometimes	No		No		No
69	30	protestant	married	urban	pimary education	pimary education	merchant	farmer	5	0	4000	Yes	UnSafe	No	No	No	No	20	4	3	2 to 4 years	30	Yes	third visit	Yes	Yes	Yes	No	No	No	No	No	No	No	No	No	No	No	No	No		No		No		No		No
70	30	protestant	married	rural	pimary education	pimary education	house wife	daily laborer	4	0	600	Yes	Safe	No	No	No	No	18	4	2	>= 4 years	36	Yes	third visit	Yes	No	Yes	No	Yes	No	Yes	No	No	Yes	No	No	No	No	No	No		Yes	Sometimes	No		No		No
71	18	protestant	married	urban	degree and above	pimary education	house wife	daily laborer	2	0	1000	Yes	Safe	No	No	No	No	18	1			16	Yes	first visit	No				No	No	No	No	No	No	No	No	No	No	No	No		No		No		No		No
72	35	protestant	married	rural	pimary education	pimary education	daily laborer	farmer	6	1	1000	Yes	Safe	Yes	No	No	No	20	5	4	2 to 4 years	32	No	second visit	Yes	No	Yes	No	No	No	Yes	No	No	No	Yes	No	No	No	No	No		No		No		No		No
73	23	protestant	married	urban	preparatory	degree and above	student	government employee	2	0	4000	Yes	Safe	Yes	Yes	Yes	Yes	23	1			20	Yes	first visit	Yes				No	No	No	No	No	Yes	No	Yes	No	Yes	No	No		No		No		No		No
74	30	others	married	rural	pimary education	pimary education	house wife	farmer	5	0	1600	Yes	Safe	Yes	Yes	Yes	Yes	15	5	4	>= 4 years	24	No	first visit	Yes				Yes	No	No	No	No	Yes	No	No	Yes	No	No	No		No		No		No		No
75	27	protestant	married	urban	preparatory	degree and above	house wife	government employee	3	1	4500	Yes	Safe	No	No	No	No	20	2	1	2 to 4 years	20	Yes	first visit	Yes				No	No	No	No	No	No	Yes	Yes	No	No	No	No		No		No		No		No
76	30	protestant	married	rural	pimary education	unable to read and write	government employee	daily laborer	4	0	4000	Yes	Safe	Yes	Yes	Yes	Yes	16	3	2	>= 4 years	22	Yes	third visit	Yes	No	Yes	No	No	No	No	No	No	Yes	No	Yes	Yes	No	No	No		No		No		No		No
77	27	protestant	married	rural	pimary education	pimary education	house wife	farmer	4	1	2500	Yes	UnSafe	No	No	No	No	19	3	2	2 to 4 years	26	Yes	first visit	Yes				Yes	No	No	No	Yes	No	No	No	No	Yes	No	No		No		No		No		No
78	21	protestant	married	urban	level and dipiloma	secondary education	merchant	daily laborer	3	1	1500	Yes	Safe	Yes	Yes	Yes	Yes	17	2	1	2 to 4 years	36	Yes	third visit	Yes	Yes	No	No	No	No	Yes	No	Yes	No	No	No	No	No	No	No		No		No		No		No
79	32	protestant	married	urban	degree and above	level and dipiloma	government employee	government employee	5	1	7800	Yes	UnSafe	No	No	No	No	22	1			30	Yes	third visit	Yes	Yes	Yes	Yes	No	No	No	No	No	Yes	Yes	Yes	No	No	No	No		No		No		No		No
80	23	protestant	married	urban	degree and above	degree and above	daily laborer	government employee	2	0	8000	Yes	Safe	Yes	Yes	Yes	Yes	22	1			24	Yes	fourth visit	Yes	Yes	Yes	No	No	No	Yes	No	No	Yes	No	Yes	No	No	No	No		No		No		No		No
81	19	orthodox	single	rural	pimary education		government employee		5	0	1000	Yes	Safe	No	No	No	No		1			28	No	first visit	No				No	No	No	No	No	No	No	No	No	No	No	No		No		No		No		No
82	30	muslim	married	urban	secondary education	secondary education	house wife	merchant	4	1	6000	Yes	Safe	No	No	No	No	19	2	1	2 to 4 years	31	Yes	second visit	No	Yes	Yes	No	No	No	No	No	No	No	Yes	Yes	No	No	No	No		No		No		No		No
83	21	orthodox	divorsed	urban	secondary education	preparatory	daily laborer	government employee	2	1	1000	Yes	Safe	Yes	Yes	Yes	Yes	16	2	1	2 to 4 years	28	No	first visit	Yes				No	No	No	No	No	Yes	Yes	No	No	No	No	Yes	Sometimes	Yes	Sometimes	Yes	Sometimes	No		Yes	Sometimes
84	31	protestant	married	urban	level and dipiloma	degree and above	government employee	daily laborer	3	1	5000	Yes	UnSafe	Yes	Yes	Yes	Yes	19	3	2	2 to 4 years	30	Yes	second visit	Yes	Yes	Yes	No	Yes	No	No	No	No	Yes	Yes	Yes	No	Yes	No	No		No		No		No		No
85	23	protestant	married	rural	level and dipiloma	pimary education	house wife	farmer	3	0	1000	Yes	Safe	Yes	No	No	No	19	2	1	>= 4 years	32	Yes	third visit	Yes	No	Yes	No	No	No	No	No	No	Yes	Yes	No	No	No	No	No		Yes	Rarely	No		No		No
86	19	orthodox	married	urban	only read and write	only read and write	government employee	government employee	2	0	7000	Yes	Safe	Yes	Yes	Yes	Yes	19	1			33	Yes	second visit	No	Yes	Yes	No	No	No	No	No	No	Yes	Yes	Yes	No	Yes	No	No		No		No		No		No
87	25	protestant	married	urban	only read and write	level and dipiloma	house wife	daily laborer	4	0	3000	Yes	UnSafe	No	No	No	No	18	2	1	>= 4 years	36	Yes	fourth visit	Yes	No	Yes	Yes	Yes	Yes	Yes	No	No	Yes	No	Yes	No	No	No	No		No		No		No		No
88	24	muslim	married	urban	pimary education	secondary education	house wife	farmer	3	1	1500	Yes	Safe	No	No	No	No	19	2	1	<2 years	24	Yes	first visit	Yes				No	No	No	No	No	No	No	No	No	No	No	Yes	Rarely	Yes	Rarely	Yes	Rarely	No		No
89	35	others	married	rural	pimary education	pimary education	government employee	government employee	2	0	1000	Yes	Safe	Yes	Yes	Yes	Yes	17	4	3	>= 4 years	34	Yes	third visit	Yes	No	Yes	No	No	No	No	No	No	Yes	No	No	Yes	No	No	No		No		No		No		No
90	20	protestant	married	rural	secondary education	preparatory	house wife	farmer	2	0	3000	Yes	Safe	No	No	No	No	18	1			36	Yes	fourth visit	Yes	Yes	Yes	No	No	No	No	No	No	Yes	Yes	Yes	No	No	No	No		No		No		No		No
91	18	protestant	married	rural	level and dipiloma	secondary education	student	farmer	5	0	1000	Yes	Safe	Yes	Yes	Yes	Yes	17	1			28	Yes	second visit	No	No	Yes	No	No	No	Yes	No	No	No	No	No	No	No	No	Yes	Sometimes	Yes	Often	No		No		Yes	Often
92	19	orthodox	married	urban	pimary education	preparatory	merchant	government employee	2	0	4500	Yes	UnSafe	No	No	No	No	19	1			24	Yes	first visit	No				Yes	No	No	No	No	Yes	Yes	Yes	No	No	No	No		No		No		No		No
93	30	protestant	married	rural	pimary education	secondary education	government employee	government employee	3	0	800	Yes	UnSafe	Yes	Yes	Yes	Yes	20	2	1	>= 4 years	28	Yes	first visit	No				Yes	No	No	No	No	No	No	No	No	No	No	No		No		No		No		No
94	27	orthodox	married	rural	pimary education	secondary education	house wife	farmer	4	1	1500	Yes	Safe	No	No	No	No	19	2	1	2 to 4 years	30	Yes	second visit	Yes	No	Yes	No	No	No	No	No	No	No	No	No	No	No	No	No		No		No		No		No
95	36	orthodox	married	urban	pimary education	pimary education	government employee	daily laborer	4	0	2000	Yes	Safe	Yes	Yes	Yes	Yes	27	3	2	>= 4 years	26	Yes	second visit	Yes	No	Yes	No	No	No	No	No	No	Yes	No	No	Yes	Yes	No	No		No		No		No		No
96	19	protestant	married	urban	secondary education	secondary education	daily laborer	government employee	2	0	4100	Yes	UnSafe	No	No	No	No	19	1			26	Yes	first visit	Yes				No	No	No	No	No	Yes	Yes	Yes	No	No	No	No		No		No		No		No
97	27	protestant	married	urban	preparatory	pimary education	house wife	merchant	4	1	1500	Yes	Safe	Yes	No	No	No	20	2	1	>= 4 years	28	Yes	third visit	Yes	No	Yes	No	No	No	No	No	No	Yes	Yes	No	No	No	No	No		No		No		No		No
98	27	muslim	married	urban	level and dipiloma	preparatory	house wife	merchant	5	1	5600	Yes	Safe	No	No	No	No	19	3	2	2 to 4 years	36	Yes	fourth visit	Yes	Yes	Yes	Yes	No	No	No	No	No	Yes	Yes	Yes	No	No	No	No		No		No		No		No
99	22	protestant	married	urban	pimary education	secondary education	house wife	daily laborer	3	0	600	Yes	UnSafe	Yes	Yes	Yes	Yes	18	2	1	>= 4 years	34	Yes	fourth visit	Yes	Yes	Yes	No	No	No	No	No	Yes	Yes	No	Yes	No	No	No	No		No		No		No		No
100	22	protestant	married	rural	pimary education	pimary education	merchant	farmer	3	0	2800	Yes	Safe	No	No	No	No	19	2	1	2 to 4 years	30	Yes	second visit	Yes	No	Yes	No	Yes	No	No	No	No	No	No	No	No	No	No	No		No		No		No		No
101	30	protestant	married	urban	secondary education	secondary education	merchant	daily laborer	3	0	3000	Yes	UnSafe	Yes	Yes	Yes	Yes	24	2	1	>= 4 years	24	Yes	second visit	Yes	Yes	Yes	No	No	No	No	No	No	Yes	No	Yes	No	No	No	No		No		No		No		No
102	30	protestant	married	urban	level and dipiloma	pimary education	government employee	government employee	4	0	10000	Yes	Safe	No	No	No	No	19	2	1	2 to 4 years	24	Yes	third visit	Yes	No	Yes	No	No	No	No	No	No	No	No	No	No	No	No	No		No		No		No		No
103	28	protestant	married	urban	degree and above	pimary education	student	merchant	4	0	500	Yes	Safe	Yes	Yes	Yes	Yes	18	3	2	>= 4 years	28	Yes	second visit	Yes	No	Yes	No	Yes	No	No	No	No	No	No	No	Yes	No	No	Yes	Rarely	Yes	Sometimes	No		No		No
104	35	protestant	married	rural	unable to read and write	unable to read and write	student	farmer	7	1	2300	Yes	UnSafe	No	No	No	No	20	5	4	2 to 4 years	26	Yes	first visit	Yes				No	Yes	No	No	No	No	No	No	No	Yes	No	No		No		No		No		No
105	28	protestant	married	rural	secondary education	secondary education	house wife	daily laborer	3	1	400	Yes	Safe	No	Yes	No	No	22	3	1	2 to 4 years	34	Yes	third visit	Yes	No	Yes	Yes	Yes	No	No	No	No	Yes	No	Yes	No	Yes	No	No		No		No		No		No
106	30	muslim	married	rural	pimary education	secondary education	house wife	farmer	5	2	4000	Yes	Safe	No	No	No	No	22	3	2	>= 4 years	27	Yes	second visit	Yes	Yes	Yes	No	Yes	Yes	Yes	No	No	Yes	No	Yes	No	No	No	No		No		No		No		No
107	20	protestant	married	urban	pimary education	pimary education	student	daily laborer	2	0	1000	Yes	UnSafe	Yes	No	No	Yes	18	1			20	Yes	second visit	Yes	Yes	Yes	No	No	Yes	No	Yes	No	No	No	Yes	No	No	No	No		Yes	Sometimes	No		No		No
108	20	protestant	married	urban	secondary education	degree and above	house wife	government employee	2	0	5000	Yes	Safe	No	No	No	No	19	1			38	Yes	fourth visit	No	Yes	Yes	Yes	No	No	No	No	No	Yes	Yes	Yes	No	No	No	No		No		No		No		No
109	25	orthodox	married	rural	degree and above	level and dipiloma	house wife	government employee	5	1	2000	Yes	Safe	No	No	No	No	18	2	1	<2 years	32	No	third visit	Yes	Yes	Yes	No	No	No	No	No	No	Yes	No	No	No	Yes	Yes	No		No		No		No		No
110	40	muslim	married	rural	secondary education	pimary education	merchant	daily laborer	7	0	3500	Yes	UnSafe	No	No	No	No	22	6	5	2 to 4 years	30	No	third visit	Yes	No	Yes	No	No	No	No	No	No	No	No	No	No	No	No	No		No		No		No		No
111	28	protestant	married	urban	secondary education	preparatory	house wife	merchant	4	0	800	Yes	Safe	Yes	No	No	Yes	16	3	2	>= 4 years	28	Yes	first visit	Yes				Yes	No	No	No	No	Yes	No	No	No	No	Yes	No		No		No		No		No
112	26	protestant	married	urban	level and dipiloma	level and dipiloma	government employee	government employee	2	0	3900	Yes	Safe	Yes	Yes	Yes	Yes	22	1			26	Yes	second visit	Yes	Yes	Yes	No	No	No	No	No	No	Yes	Yes	Yes	Yes	Yes	No	No		No		No		No		No
113	27	orthodox	married	urban	pimary education	secondary education	house wife	farmer	5	1	1500	Yes	UnSafe	Yes	Yes	Yes	Yes	18	4	2	2 to 4 years	32	Yes	first visit	Yes				Yes	No	No	No	No	Yes	Yes	Yes	No	No	No	No		No		No		No		No
114	34	muslim	married	urban	preparatory	secondary education	student	government employee	5	0	4500	Yes	Safe	No	No	No	No	22	3	2	>= 4 years	31	Yes	third visit	Yes	No	Yes	No	No	No	No	No	No	No	No	No	No	No	No	No		No		No		No		No
115	25	protestant	married	urban	pimary education	pimary education	house wife	daily laborer	4	0	800	Yes	Safe	Yes	Yes	Yes	Yes	18	3	2	2 to 4 years	32	Yes	second visit	Yes	No	Yes	No	No	No	No	No	Yes	No	No	No	No	No	No	No		No		No		No		No
116	25	protestant	married	urban	level and dipiloma	level and dipiloma	house wife	farmer	3	0	3500	Yes	UnSafe	No	No	No	No	22	2	1	>= 4 years	36	Yes	third visit	Yes	No	Yes	No	No	No	No	No	No	No	No	No	No	No	No	No		No		No		No		No
117	20	protestant	married	urban	secondary education	secondary education	house wife	farmer	2	0	5000	Yes	UnSafe	Yes	Yes	Yes	Yes	20	1			34	Yes	third visit	No	No	No	No	No	No	No	No	Yes	Yes	Yes	No	No	No	No	No		No		No		No		No
118	29	orthodox	married	rural	unable to read and write	unable to read and write	house wife	daily laborer	2	0	1500	Yes	Safe	No	No	No	No	19	1			30	Yes	third visit	No	Yes	Yes	No	No	No	No	No	No	Yes	Yes	Yes	No	No	No	No		No		No		No		No
119	22	protestant	married	urban	pimary education	secondary education	student	merchant	3	1	300	Yes	Safe	No	No	No	No	16	2	1	2 to 4 years	34	No	first visit	Yes				No	No	No	No	No	No	No	No	No	No	No	Yes	Rarely	Yes	Rarely	No		No		No
120	34	protestant	married	urban	pimary education	preparatory	student	daily laborer	4	0	5000	Yes	Safe	No	No	No	No	25	2	2	>= 4 years	38	Yes	fourth visit	Yes	Yes	Yes	No	No	No	No	No	No	Yes	Yes	Yes	No	No	No	No		No		No		No		No
121	20	protestant	married	urban	unable to read and write	pimary education	house wife	farmer	3	0	1000	Yes	UnSafe	No	Yes	No	No	18	2	1	>= 4 years	30	Yes	first visit	Yes				Yes	Yes	No	No	No	Yes	No	Yes	No	No	Yes	No		Yes	Rarely	Yes	Rarely	No		Yes	Rarely
122	25	orthodox	married	rural	only read and write	secondary education	daily laborer	daily laborer	2	0	500	No	UnSafe	No	No	No	No	23	1			37	Yes	fourth visit	No	No	Yes	No	No	Yes	No	Yes	No	No	No	No	No	Yes	Yes	Yes	Rarely	Yes	Rarely	Yes	Rarely	No		No
123	17	protestant	married	rural	pimary education	secondary education	house wife	merchant	7	0	1500	Yes	Safe	Yes	Yes	Yes	Yes	16	1			36	Yes	third visit	No	No	Yes	Yes	No	No	No	No	No	Yes	No	No	No	No	No	No		No		No		No		No
124	24	muslim	married	urban	secondary education	secondary education	merchant	daily laborer	3	0	5000	Yes	UnSafe	Yes	Yes	Yes	Yes	20	1			36	Yes	fourth visit	No	Yes	Yes	Yes	No	No	No	No	No	Yes	Yes	Yes	Yes	Yes	No	No		No		No		No		No
125	38	protestant	married	rural	pimary education	degree and above	student	daily laborer	5	0	1600	Yes	Safe	Yes	Yes	Yes	Yes	24	4	3	2 to 4 years	32	Yes	first visit	Yes				No	No	No	No	No	Yes	Yes	Yes	No	No	No	No		No		No		No		No
126	25	orthodox	married	rural	only read and write	pimary education	house wife	farmer	2	0	1500	Yes	Safe	Yes	Yes	Yes	Yes	20	2	1	2 to 4 years	34	Yes	third visit	Yes	Yes	Yes	No	Yes	No	Yes	Yes	No	Yes	Yes	Yes	Yes	No	No	No		No		No		No		No
127	20	protestant	married	rural	secondary education	secondary education	house wife	merchant	2	0	300	Yes	Safe	No	No	No	No	17	1			22	Yes	first visit	Yes				No	No	No	No	No	No	Yes	Yes	Yes	No	No	No		No		No		No		No
128	30	muslim	married	urban	secondary education	preparatory	house wife	daily laborer	5	1	3900	Yes	Safe	Yes	Yes	Yes	Yes	21	3	2	2 to 4 years	28	Yes	second visit	Yes	Yes	Yes	No	No	No	No	No	No	Yes	Yes	Yes	Yes	No	No	No		No		No		No		No
129	20	protestant	married	rural	pimary education	level and dipiloma	student	farmer	3	1	1000	Yes	Safe	Yes	No	No	No	17	2	1		28	Yes	third visit	Yes	No	Yes	No	No	No	No	No	No	Yes	No	Yes	No	No	No	No		No		No		No		No
130	19	protestant	married	rural	pimary education	pimary education	merchant	farmer	2	0	1800	Yes	UnSafe	No	No	No	No	19	1			28	Yes	first visit	No				No	No	No	No	No	Yes	Yes	Yes	Yes	No	No	No		No		No		No		No
131	17	orthodox	single	rural	pimary education		student		3	0	500	Yes	Safe	No	No	No	No	20	1			34	No	first visit	Yes				No	No	No	No	No	No	No	No	No	No	Yes	No		No		No		No		No
132	28	protestant	married	urban	level and dipiloma	degree and above	government employee	government employee	3	0	4500	Yes	Safe	Yes	Yes	Yes	Yes	19	2	1	>= 4 years	34	Yes	second visit	Yes	Yes	Yes	No	No	No	No	No	No	Yes	Yes	Yes	No	No	No	No		No		No		No		No
133	34	orthodox	married	urban	level and dipiloma	degree and above	government employee	government employee	5	1	6500	Yes	UnSafe	Yes	Yes	Yes	Yes	24	3	2	2 to 4 years	37	Yes	fourth visit	Yes	Yes	Yes	Yes	Yes	Yes	Yes	Yes	No	Yes	Yes	Yes	Yes	No	No	No		No		No		No		No
134	24	others	married	rural	secondary education	pimary education	house wife	farmer	2	0	1500	Yes	Safe	No	No	No	No	22	1			24	Yes	first visit	Yes				No	Yes	No	No	No	Yes	Yes	Yes	No	No	No	No		No		No		No		No
135	31	protestant	married	urban	level and dipiloma	level and dipiloma	government employee	government employee	4	1	8000	Yes	Safe	Yes	Yes	Yes	Yes	23	2	1	2 to 4 years	38	Yes	fourth visit	No	Yes	Yes	No	No	No	No	No	No	Yes	No	Yes	No	No	No	No		No		No		No		No
136	18	protestant	married	urban	preparatory	degree and above	government employee	daily laborer	2	0	4000	Yes	UnSafe	Yes	Yes	No	Yes	17	1			28	Yes	third visit	No	No	Yes	No	No	No	No	No	No	Yes	No	Yes	No	No	No	No		No		No		No		No
137	30	protestant	married	urban	pimary education	secondary education	house wife	merchant	5	0	3100	Yes	Safe	Yes	Yes	Yes	Yes	19	4	3	>= 4 years	36	No	fourth visit	Yes	No	Yes	No	No	No	No	No	No	Yes	No	Yes	No	No	No	No		No		No		No		No
138	20	protestant	married	rural	secondary education	only read and write	house wife	government employee	3	1	1500	Yes	UnSafe	Yes	No	No	No	16	4	2	2 to 4 years	32	Yes	third visit	No	Yes	Yes	No	Yes	No	No	No	No	Yes	No	Yes	No	No	No	Yes	Rarely	Yes	Rarely	Yes	Rarely	No		Yes	Often
139	26	orthodox	married	rural	preparatory	unable to read and write	house wife	farmer	3	0	2000	Yes	UnSafe	No	No	No	No	19	2	1	2 to 4 years	24	Yes	first visit	Yes				No	No	No	No	No	No	No	No	No	No	No	No		No		No		No		No
140	27	protestant	married	urban	secondary education	preparatory	house wife	government employee	3	1	3400	Yes	Safe	Yes	Yes	Yes	Yes	22	2	1	2 to 4 years	20	Yes	first visit	Yes				No	No	No	No	No	Yes	No	Yes	No	Yes	No	No		No		No		No		No
141	20	protestant	married	rural	secondary education	level and dipiloma	government employee	farmer	2	0	2000	Yes	Safe	Yes	No	No	No	20	1			38	Yes	fourth visit	Yes	No	Yes	Yes	No	No	No	No	No	Yes	No	Yes	No	Yes	Yes	No		No		No		Yes	Rarely	No
142	20	protestant	married	rural	pimary education	secondary education	merchant	daily laborer	2	0	2500	Yes	UnSafe	No	No	No	No	19	1			36	Yes	fourth visit	No	No	Yes	No	No	No	No	No	No	No	No	No	No	No	No	No		No		No		No		No
143	20	protestant	married	urban	level and dipiloma	level and dipiloma	house wife	government employee	2	0	4500	Yes	UnSafe	No	No	No	No	18	1			29	Yes	second visit	No	No	Yes	No	No	No	No	No	No	Yes	Yes	Yes	No	No	No	No		No		No		No		No
144	21	protestant	married	rural	secondary education	pimary education	house wife	daily laborer	3	1	800	Yes	Safe	No	Yes	No	Yes	16	2	1	>= 4 years	38	Yes	fourth visit	Yes	No	Yes	No	No	No	No	No	No	Yes	No	Yes	No	No	No	No		No		No		No		No
145	21	protestant	married	urban	level and dipiloma	secondary education	government employee	merchant	2	0	9000	Yes	UnSafe	Yes	Yes	Yes	Yes	19	1			38	Yes	third visit	Yes	Yes	Yes	Yes	No	No	No	No	No	Yes	Yes	Yes	No	No	No	No		No		No		No		No
146	16	protestant	married	urban	degree and above	secondary education	merchant	merchant	5	1	8500	No	Safe	Yes	Yes	Yes	Yes	20	4	3	2 to 4 years	31	Yes	second visit	Yes	Yes	Yes	No	No	No	No	No	No	Yes	Yes	Yes	No	No	No	No		No		No		No		No
147	32	protestant	married	urban	unable to read and write	degree and above	house wife	farmer	5	0	1800	Yes	Safe	Yes	Yes	Yes	Yes	22	4	3	2 to 4 years	36	Yes	fourth visit	Yes	Yes	Yes	Yes	No	No	No	No	No	Yes	No	No	Yes	Yes	No	Yes	Sometimes	Yes	Sometimes	Yes	Rarely	No		No
148	23	protestant	married	rural	pimary education	unable to read and write	house wife	farmer	4	1	2000	Yes	Safe	Yes	Yes	Yes	Yes	20	3	2	2 to 4 years	30	Yes	second visit	Yes	No	Yes	No	No	No	No	No	No	No	No	No	No	No	No	Yes	Rarely	Yes	Rarely	No		No		No
149	32	muslim	married	urban	secondary education	pimary education	house wife	merchant	2	0	100000	Yes	UnSafe	Yes	Yes	Yes	Yes	19	1			30	Yes	second visit	No	Yes	No	No	No	No	No	No	No	Yes	Yes	Yes	No	No	No	No		No		No		No		No
150	22	protestant	married	rural	only read and write	only read and write	government employee	farmer	2	0	1000	Yes	Safe	No	No	No	No	21	1			38	Yes	fourth visit	No	Yes	Yes	Yes	Yes	Yes	No	No	No	Yes	No	No	No	Yes	Yes	No		No		No		No		No
151	18	protestant	married	urban	preparatory	preparatory	student	merchant	2	0	5000	Yes	UnSafe	No	No	No	No	18	1			34	Yes	second visit	No	No	Yes	No	No	No	No	No	No	Yes	Yes	Yes	No	No	No	No		No		No		No		No
152	33	orthodox	married	urban	secondary education	secondary education	house wife	daily laborer	2	0	1500	Yes	Safe	No	No	No	No	19	1			36	Yes	fourth visit	Yes	No	Yes	No	No	No	No	No	No	No	No	No	No	No	No	No		No		No		No		No
153	30	protestant	married	urban	unable to read and write	unable to read and write	merchant	farmer	3	0	2500	Yes	UnSafe	Yes	No	No	Yes	23	3	1	>= 4 years	36	Yes	fourth visit	Yes	Yes	Yes	Yes	Yes	No	Yes	No	No	Yes	No	Yes	No	No	Yes	Yes	Rarely	Yes	Often	No		No		No
154	31	protestant	married	rural	pimary education	only read and write	house wife	farmer	4	1	2000	Yes	Safe	No	No	No	No	20	2	1	2 to 4 years	30	Yes	second visit	Yes	Yes	Yes	No	Yes	No	No	No	No	No	No	No	No	No	No	No		No		No		No		No
155	25	muslim	married	urban	level and dipiloma	preparatory	house wife	merchant	2	0	3500	No	UnSafe	Yes	Yes	Yes	Yes	23	1			30	Yes	second visit	Yes	No	Yes	No	No	No	No	No	No	No	No	No	No	Yes	No	No		No		No		No		No
156	26	protestant	married	urban	preparatory	unable to read and write	house wife	farmer	3	1	400	No	Safe	No	No	No	No	18	3	2	2 to 4 years	28	Yes	fourth visit	Yes	No	No	No	No	Yes	No	No	Yes	Yes	No	Yes	No	No	No	No		Yes	Sometimes	Yes	Sometimes	Yes	Sometimes	No
157	21	protestant	married	rural	pimary education	secondary education	house wife	daily laborer	2	0	3000	Yes	UnSafe	Yes	Yes	Yes	Yes	18	1			30	Yes	third visit	No	Yes	Yes	No	No	No	No	Yes	Yes	Yes	Yes	Yes	No	No	No	No		No		No		No		No
158	18	orthodox	married	urban	secondary education	pimary education	merchant	merchant	3	1	7000	Yes	Safe	Yes	Yes	Yes	Yes	17	2	1	<2 years	20	Yes	second visit	Yes	Yes	Yes	No	No	No	No	No	No	Yes	Yes	No	Yes	No	No	No		No		No		No		No
159	29	protestant	married	rural	only read and write	secondary education	merchant	daily laborer	2	0	1000	Yes	Safe	Yes	No	Yes	Yes	20	1			36	Yes	second visit	No	Yes	Yes	No	No	No	No	No	No	No	Yes	Yes	No	Yes	No	Yes	Rarely	Yes	Rarely	Yes	Rarely	Yes	Rarely	Yes	Sometimes
160	28	orthodox	married	urban	preparatory	degree and above	merchant	government employee	3	1	1400	Yes	UnSafe	No	Yes	Yes	Yes	22	2	1	2 to 4 years	36	Yes	third visit	Yes	Yes	Yes	No	No	No	No	No	Yes	Yes	Yes	Yes	No	Yes	No	No		No		No		No		No
161	26	orthodox	married	urban	level and dipiloma	only read and write	government employee	daily laborer	3	1	9000	Yes	Safe	Yes	Yes	Yes	Yes	20	2	1	>= 4 years	33	Yes	third visit	Yes	Yes	Yes	No	No	No	Yes	No	No	Yes	Yes	Yes	Yes	Yes	No	No		No		No		No		No
162	18	orthodox	married	rural	pimary education	preparatory	house wife	farmer	6	1	2800	Yes	Safe	Yes	Yes	Yes	Yes	16	2	1	2 to 4 years	26	Yes	second visit	Yes	No	Yes	No	No	No	No	No	No	No	No	No	No	No	No	Yes	Rarely	Yes	Rarely	No		No		Yes	Sometimes
163	24	orthodox	married	rural	degree and above	only read and write	house wife	daily laborer	3	1	1500	Yes	UnSafe	No	No	No	No	19	2	1	2 to 4 years	30	Yes	second visit	Yes	No	Yes	No	No	No	No	No	No	No	No	No	No	No	No	No		No		No		No		No
164	20	protestant	married	urban	degree and above	only read and write	government employee	government employee	2	0	10000	Yes	Safe	Yes	Yes	Yes	Yes	20	1			34	Yes	third visit	Yes	Yes	Yes	Yes	No	No	No	No	No	Yes	Yes	Yes	No	No	No	No		No		No		No		No
165	25	protestant	married	rural	secondary education	secondary education	house wife	daily laborer	3	1	400	Yes	Safe	Yes	Yes	Yes	Yes	20	2	1	2 to 4 years	31	Yes	fourth visit	Yes	Yes	Yes	No	No	No	No	No	No	No	No	No	No	No	No	Yes	Sometimes	Yes	Rarely	No		No		No
166	26	others	married	urban	level and dipiloma	degree and above	government employee	government employee	4	1	7500	Yes	UnSafe	No	No	No	No	19	3	2	2 to 4 years	30	Yes	second visit	Yes	Yes	Yes	No	No	No	No	No	No	Yes	Yes	Yes	No	No	No	No		No		No		No		No
167	35	muslim	married	urban	secondary education	preparatory	merchant	merchant	4	1	12000	Yes	Safe	No	No	No	No	18	3	2	2 to 4 years	32	Yes	third visit	Yes	No	Yes	No	No	No	No	No	No	Yes	Yes	Yes	No	Yes	No	No		No		No		No		No
168	28	others	married	rural	unable to read and write	unable to read and write	merchant	farmer	4	1	300	Yes	Safe	No	No	No	No	18	3	2	2 to 4 years	36	No	third visit	No	No	Yes	Yes	Yes	No	No	No	No	Yes	No	No	No	No	No	Yes	Sometimes	Yes	Sometimes	Yes	Often	No		No
169	32	orthodox	married	rural	only read and write	only read and write	house wife	daily laborer	5	1	1000	Yes	UnSafe	No	No	No	No	17	4	3	<2 years	28	Yes	first visit	Yes				No	No	No	No	No	No	No	No	No	No	No	Yes	Sometimes	Yes	Often	Yes	Often	No		No
170	30	orthodox	married	urban	degree and above	degree and above	government employee	government employee	3	0	10000	Yes	Safe	Yes	Yes	Yes	Yes	18	2	1	>= 4 years	19	Yes	first visit	Yes				No	No	No	No	No	Yes	Yes	Yes	No	No	No	No		No		No		No		No
171	30	protestant	married	rural	level and dipiloma	secondary education	merchant	government employee	2	0	2000	Yes	Safe	No	No	No	No	19	2	0		34	Yes	fourth visit	No	No	Yes	Yes	Yes	No	No	No	No	Yes	No	No	No	Yes	Yes	No		Yes	Rarely	No		No		No
172	24	muslim	married	urban	preparatory	level and dipiloma	government employee	merchant	3	1	1500	Yes	Safe	No	No	No	No	20	2	1	2 to 4 years	28	Yes	first visit	Yes				No	No	No	No	No	Yes	No	No	No	Yes	No	No		Yes	Sometimes	Yes	Rarely	No		Yes	Rarely
173	40	protestant	married	rural	unable to read and write	level and dipiloma	house wife	farmer	5	0	1000	Yes	Safe	No	No	No	No	19	3	2	2 to 4 years	28	Yes	second visit	Yes	No	Yes	No	No	No	No	No	No	No	No	No	No	No	No	No		No		No		No		No
174	25	protestant	married	urban	pimary education	pimary education	house wife	daily laborer	3	0	3000	Yes	UnSafe	Yes	Yes	Yes	Yes	16	2	1	>= 4 years	38	Yes	fourth visit	Yes	No	Yes	Yes	No	No	No	No	No	Yes	No	Yes	No	Yes	No	No		No		No		No		No
175	26	protestant	married	rural	level and dipiloma	degree and above	government employee	government employee	3	1	8500	Yes	Safe	Yes	Yes	Yes	Yes	20	2	1	2 to 4 years	34	Yes	third visit	Yes	Yes	Yes	No	No	No	No	No	No	Yes	Yes	Yes	No	Yes	No	No		No		No		No		No
176	30	protestant	married	rural	only read and write	level and dipiloma	house wife	farmer	6	2	1300	Yes	UnSafe	No	No	No	No	19	4	3	<2 years	29	No	second visit	Yes	No	Yes	No	No	No	No	No	No	No	No	No	No	No	No	No		No		Yes	Rarely	Yes	Sometimes	No
177	25	protestant	married	rural	only read and write	secondary education	house wife	daily laborer	3	1	1200	Yes	Safe	Yes	Yes	Yes	Yes	20	2	1	2 to 4 years	28	Yes	first visit	Yes				Yes	No	No	No	No	No	No	No	Yes	No	No	No		No		No		No		No
178	20	protestant	married	urban	degree and above	level and dipiloma	student	government employee	2	1	5400	Yes	Safe	Yes	Yes	Yes	Yes	18	1			30	Yes	first visit	Yes				No	No	No	No	No	Yes	Yes	Yes	No	No	No	No		No		No		No		No
179	22	protestant	married	rural	secondary education	secondary education	house wife	farmer	3	1	4000	Yes	Safe	Yes	Yes	Yes	Yes	18	2	1	2 to 4 years	34	Yes	third visit	Yes	Yes	Yes	No	No	No	No	No	No	Yes	Yes	No	No	No	No	No		No		No		No		No
180	25	protestant	married	rural	level and dipiloma	only read and write	government employee	farmer	3	1	300	Yes	Safe	Yes	No	No	No	18	2	1	2 to 4 years	34	Yes	third visit	Yes	No	Yes	No	No	No	No	No	No	Yes	No	No	No	No	Yes	No		Yes	Sometimes	Yes	Sometimes	No		Yes	Sometimes
181	25	protestant	married	rural	unable to read and write	unable to read and write	house wife	farmer	2	0	800	Yes	UnSafe	Yes	No	No	No	18	2	1	<2 years	30	No	second visit	Yes	Yes	Yes	No	Yes	No	No	No	No	No	No	No	No	No	No	No		No		No		No		No
182	25	others	married	urban	degree and above	secondary education	daily laborer	daily laborer	4	0	250	Yes	Safe	Yes	Yes	Yes	Yes	20	1			28	Yes	first visit	No				No	No	No	No	No	Yes	No	Yes	No	No	No	No		No		No		No		No
183	27	protestant	married	rural	pimary education	pimary education	house wife	government employee	4	0	500	Yes	UnSafe	No	No	No	No	18	3	2	>= 4 years	38	Yes	first visit	Yes				No	No	No	No	No	No	No	No	No	No	No	No		No		No		No		No
184	22	protestant	married	urban	pimary education	preparatory	house wife	merchant	2	0	6000	Yes	Safe	No	No	No	No	20	1			32	Yes	second visit	No	Yes	Yes	No	No	No	No	No	No	No	Yes	Yes	No	No	No	No		No		No		No		No
185	22	protestant	married	rural	pimary education	secondary education	government employee	farmer	3	1	900	Yes	Safe	Yes	No	No	No	19	2	1	2 to 4 years	32	Yes	second visit	Yes	No	Yes	No	No	No	No	No	Yes	No	No	No	No	No	No	No		No		No		No		No
186	20	protestant	married	rural	secondary education	degree and above	house wife	government employee	3	1	3000	Yes	Safe	Yes	Yes	Yes	Yes	15	2	1	2 to 4 years	19	Yes	first visit	Yes				No	No	No	No	No	Yes	No	No	No	No	No	No		No		No		No		No
187	25	protestant	married	urban	pimary education	pimary education	merchant	daily laborer	3	0	3000	Yes	Safe	No	No	No	No	18	2	1	>= 4 years	34	Yes	third visit	Yes	Yes	Yes	No	Yes	No	No	No	No	Yes	No	No	No	No	No	No		No		No		No		No
188	25	protestant	married	rural	secondary education	pimary education	house wife	farmer	3	0	3500	Yes	UnSafe	No	No	No	No	18	3	2	<2 years	32	Yes	first visit	Yes				No	No	No	No	No	No	No	No	No	No	No	No		No		No		No		No
189	25	protestant	married	rural	level and dipiloma	level and dipiloma	government employee	farmer	3	1	400	Yes	Safe	No	No	No	No	20	2	1	2 to 4 years	36	Yes	third visit	Yes	No	Yes	No	No	No	No	No	No	Yes	No	No	Yes	No	Yes	No		Yes	Often	Yes	Rarely	Yes	Often	No
190	24	protestant	married	rural	unable to read and write	pimary education	merchant	farmer	4	0	4500	Yes	Safe	No	No	No	No	18	3	2	2 to 4 years	34	Yes	third visit	Yes	Yes	Yes	No	No	No	No	No	No	Yes	Yes	No	No	No	No	No		No		No		No		No
191	28	protestant	married	rural	secondary education	secondary education	house wife	merchant	6	0	600	Yes	Safe	No	No	No	No	17	1			18	Yes	first visit	Yes				No	No	No	No	No	Yes	No	Yes	Yes	No	No	No		Yes	Rarely	No		No		No
192	20	orthodox	married	urban	preparatory	pimary education	merchant	merchant	2	0	6000	Yes	Safe	Yes	Yes	Yes	Yes	19	1			30	Yes	second visit	Yes	Yes	Yes	No	No	No	No	No	No	Yes	Yes	Yes	No	No	No	Yes	Sometimes	No		No		No		No
193	20	protestant	married	rural	preparatory	preparatory	merchant	merchant	7	2	600	Yes	Safe	Yes	Yes	No	Yes	20	3	2	<2 years	28	No	second visit	Yes	Yes	Yes	No	No	No	No	No	No	Yes	No	Yes	Yes	No	No	No		No		No		No		No
194	18	protestant	married	urban	pimary education	pimary education	daily laborer	daily laborer	2	0	1000	Yes	Safe	Yes	Yes	Yes	Yes	17	1			28	Yes	second visit	No	No	No	No	No	No	No	No	No	No	No	No	No	No	No	No		No		No		No		No
195	22	others	married	rural	secondary education	secondary education	daily laborer	farmer	3	1	1000	Yes	Safe	Yes	Yes	Yes	Yes	15	3	2	2 to 4 years	28	Yes	first visit	Yes				No	Yes	No	No	No	No	No	Yes	No	No	No	No		No		No		No		No
196	30	orthodox	married	urban	secondary education	pimary education	daily laborer	farmer	3	1	800	Yes	UnSafe	No	No	No	Yes	18	4	3	2 to 4 years	30	Yes	third visit	Yes	No	No	No	No	No	No	No	No	Yes	No	No	No	No	No	No		Yes	Often	Yes	Often	No		Yes	Sometimes
197	21	protestant	married	urban	secondary education	secondary education	daily laborer	daily laborer	2	1	1500	Yes	Safe	Yes	Yes	Yes	Yes	19	3	2	2 to 4 years	36	Yes	fourth visit	Yes	Yes	Yes	No	No	No	No	No	No	Yes	Yes	Yes	No	No	No	No		No		No		No		No
198	35	protestant	married	rural	unable to read and write	only read and write	merchant	farmer	6	1	900	Yes	Safe	No	No	No	No	18	7	6	<2 years	28	Yes	first visit	Yes				Yes	No	No	No	No	Yes	No	No	No	No	No	No		Yes	Sometimes	No		No		No
199	30	protestant	married	urban	pimary education	pimary education	merchant	merchant	5	0	4000	Yes	UnSafe	No	No	No	No	20	4	3	2 to 4 years	30	Yes	third visit	Yes	Yes	Yes	No	No	No	No	No	No	No	No	No	No	No	No	No		No		No		No		No
200	30	protestant	married	rural	pimary education	pimary education	house wife	farmer	4	0	600	Yes	Safe	No	No	No	No	18	4	2	>= 4 years	36	Yes	third visit	Yes	No	Yes	No	Yes	No	No	No	No	Yes	No	No	No	No	No	No		Yes	Sometimes	No		No		No
201	18	protestant	married	urban	degree and above	pimary education	house wife	daily laborer	2	0	1000	Yes	Safe	No	No	No	No	18	1			16	Yes	first visit	No				No	No	No	No	No	No	No	No	No	No	No	No		No		No		No		No
202	35	protestant	married	rural	pimary education	pimary education	government employee	farmer	6	1	1000	Yes	Safe	Yes	No	No	No	20	5	4	2 to 4 years	32	No	second visit	Yes	No	Yes	No	No	No	No	No	No	No	Yes	No	No	No	No	No		No		No		No		No
203	23	protestant	married	urban	preparatory	degree and above	student	government employee	2	0	4000	Yes	Safe	Yes	Yes	Yes	Yes	23	1			20	Yes	first visit	Yes				No	No	No	No	No	Yes	No	Yes	No	Yes	No	No		No		No		No		No
204	30	protestant	married	rural	pimary education	pimary education	house wife	farmer	5	0	1600	Yes	Safe	Yes	Yes	Yes	Yes	15	5	4	>= 4 years	24	No	first visit	Yes				Yes	No	No	No	No	Yes	No	No	Yes	No	No	No		No		No		No		No
205	27	protestant	married	urban	preparatory	degree and above	house wife	government employee	3	1	4500	Yes	Safe	No	No	No	No	20	2	1	2 to 4 years	20	Yes	first visit	Yes				No	No	No	No	No	No	Yes	Yes	No	No	No	No		No		No		No		No
206	30	protestant	married	rural	pimary education	unable to read and write	government employee	farmer	4	0	4000	Yes	Safe	Yes	Yes	Yes	Yes	16	3	2	>= 4 years	22	Yes	third visit	Yes	No	Yes	No	No	No	No	No	No	Yes	No	Yes	Yes	No	No	No		No		No		No		No
207	27	protestant	married	rural	pimary education	pimary education	merchant	farmer	4	1	2500	Yes	UnSafe	No	No	No	No	19	3	2	2 to 4 years	26	Yes	first visit	Yes				Yes	No	No	No	Yes	No	No	No	No	Yes	No	No		No		No		No		No
208	21	protestant	married	urban	level and dipiloma	secondary education	merchant	daily laborer	3	1	1500	Yes	UnSafe	Yes	Yes	Yes	Yes	17	2	1	2 to 4 years	36	Yes	third visit	Yes	Yes	No	No	No	No	No	No	Yes	No	No	No	No	No	No	No		No		No		No		No
209	32	protestant	married	urban	degree and above	level and dipiloma	government employee	government employee	5	1	7800	Yes	Safe	No	No	No	No	22	1			30	Yes	third visit	Yes	Yes	Yes	Yes	No	No	No	No	No	Yes	Yes	Yes	No	No	No	No		No		No		No		No
210	23	protestant	married	urban	degree and above	degree and above	merchant	government employee	2	0	8000	Yes	Safe	Yes	Yes	Yes	Yes	22	1			24	Yes	fourth visit	Yes	Yes	Yes	No	No	No	No	No	No	Yes	No	Yes	No	No	No	No		No		No		No		No
211	19	orthodox	single	rural	pimary education		government employee		5	0	1000	Yes	Safe	No	No	No	No		1			28	No	first visit	No				No	No	No	No	No	No	No	No	No	No	No	No		No		No		No		No
212	30	muslim	married	urban	secondary education	secondary education	house wife	merchant	4	1	6000	Yes	Safe	No	No	No	No	19	2	1	2 to 4 years	31	Yes	second visit	No	Yes	Yes	No	No	No	No	No	No	Yes	Yes	Yes	No	No	No	No		No		No		No		No
213	21	orthodox	divorsed	urban	secondary education	preparatory	daily laborer	government employee	2	1	1000	Yes	Safe	Yes	Yes	Yes	Yes	16	2	1	2 to 4 years	28	No	first visit	Yes				No	No	No	No	No	Yes	Yes	No	No	No	No	Yes	Sometimes	Yes	Sometimes	Yes	Sometimes	No		Yes	Sometimes
214	31	protestant	married	urban	level and dipiloma	degree and above	government employee	daily laborer	3	1	5000	Yes	UnSafe	Yes	Yes	Yes	Yes	19	3	2	2 to 4 years	30	Yes	second visit	Yes	Yes	Yes	No	Yes	No	No	No	No	Yes	Yes	Yes	No	Yes	No	No		No		No		No		No
215	23	others	married	rural	level and dipiloma	pimary education	house wife	farmer	3	0	1000	Yes	Safe	Yes	No	No	No	19	2	1	>= 4 years	32	Yes	third visit	Yes	No	Yes	No	No	No	No	No	No	Yes	Yes	No	No	No	No	No		Yes	Rarely	No		No		No
216	19	orthodox	married	urban	only read and write	only read and write	government employee	government employee	2	0	7000	Yes	Safe	Yes	Yes	Yes	Yes	19	1			33	Yes	second visit	No	Yes	Yes	No	No	No	No	No	No	Yes	Yes	Yes	No	Yes	No	No		No		No		No		No
217	25	protestant	married	urban	only read and write	level and dipiloma	house wife	daily laborer	4	0	3000	Yes	Safe	No	No	No	No	18	2	1	>= 4 years	36	Yes	fourth visit	Yes	No	Yes	Yes	Yes	Yes	No	No	No	Yes	No	Yes	No	No	No	No		No		No		No		No
218	24	muslim	married	urban	pimary education	secondary education	house wife	farmer	3	1	1500	Yes	UnSafe	No	No	No	No	19	2	1	<2 years	24	Yes	first visit	Yes				No	No	No	No	No	No	No	No	No	No	No	Yes	Rarely	Yes	Rarely	Yes	Rarely	No		No
219	35	others	married	rural	pimary education	pimary education	government employee	government employee	2	0	1000	Yes	Safe	Yes	Yes	Yes	Yes	17	4	3	>= 4 years	34	Yes	third visit	Yes	No	Yes	No	No	No	No	No	No	No	No	No	Yes	No	No	No		No		No		No		No
220	20	protestant	married	rural	secondary education	preparatory	house wife	daily laborer	2	0	3000	Yes	Safe	No	No	No	No	18	1			36	Yes	fourth visit	Yes	Yes	Yes	No	No	No	No	No	No	Yes	Yes	Yes	No	No	No	No		No		No		No		No
221	18	protestant	married	rural	level and dipiloma	secondary education	student	farmer	5	0	1000	Yes	Safe	Yes	Yes	Yes	Yes	17	1			28	Yes	second visit	No	No	Yes	No	No	No	No	No	No	Yes	No	No	No	No	No	Yes	Sometimes	Yes	Often	No		No		Yes	Often
222	19	orthodox	married	urban	pimary education	preparatory	house wife	farmer	2	0	4500	Yes	Safe	No	No	No	No	19	1			24	Yes	first visit	No				Yes	No	No	No	No	Yes	Yes	Yes	No	No	No	No		No		No		No		No
223	30	protestant	married	rural	pimary education	secondary education	government employee	government employee	3	0	800	Yes	Safe	Yes	Yes	Yes	Yes	20	2	1	>= 4 years	28	Yes	first visit	No				Yes	No	No	No	No	Yes	No	No	No	No	No	No		No		No		No		No
224	27	orthodox	married	rural	pimary education	secondary education	house wife	farmer	4	1	1500	Yes	Safe	No	No	No	No	19	2	1	2 to 4 years	30	Yes	second visit	Yes	No	Yes	No	No	No	No	No	No	No	No	No	No	No	No	No		No		No		No		No
225	36	orthodox	married	urban	pimary education	pimary education	government employee	daily laborer	4	0	2000	Yes	UnSafe	Yes	Yes	Yes	Yes	27	3	2	>= 4 years	26	Yes	second visit	Yes	No	Yes	No	No	No	No	No	No	Yes	No	No	Yes	Yes	No	No		No		No		No		No
226	19	protestant	married	urban	secondary education	secondary education	daily laborer	government employee	2	0	4100	Yes	Safe	No	No	No	No	19	1			26	Yes	first visit	Yes				No	No	No	No	No	Yes	Yes	Yes	No	No	No	No		No		No		No		No
227	27	protestant	married	urban	preparatory	pimary education	house wife	merchant	4	1	1500	Yes	Safe	Yes	No	No	No	20	2	1	>= 4 years	28	Yes	third visit	Yes	No	Yes	No	No	No	No	No	No	Yes	Yes	No	No	No	No	No		No		No		No		No
228	27	muslim	married	urban	level and dipiloma	preparatory	house wife	merchant	5	1	5600	Yes	Safe	No	No	No	No	19	3	2	2 to 4 years	36	Yes	fourth visit	Yes	Yes	Yes	No	No	No	No	No	No	Yes	Yes	Yes	No	No	No	No		No		No		No		No
229	22	protestant	married	urban	pimary education	secondary education	house wife	daily laborer	3	0	600	Yes	UnSafe	Yes	Yes	Yes	Yes	18	2	1	>= 4 years	34	Yes	fourth visit	Yes	Yes	Yes	Yes	No	No	No	No	No	Yes	No	Yes	No	No	No	No		No		No		No		No
230	22	protestant	married	rural	pimary education	pimary education	house wife	farmer	3	0	2800	Yes	UnSafe	No	No	No	No	19	2	1	2 to 4 years	30	Yes	second visit	Yes	No	Yes	No	Yes	No	No	No	No	No	No	No	No	No	No	No		No		No		No		No
231	30	protestant	married	urban	secondary education	secondary education	merchant	daily laborer	3	0	3000	Yes	Safe	Yes	Yes	Yes	Yes	24	2	1	>= 4 years	24	Yes	second visit	Yes	Yes	Yes	No	No	No	No	No	No	Yes	No	Yes	No	No	No	No		No		No		No		No
232	30	protestant	married	urban	level and dipiloma	pimary education	government employee	government employee	4	0	10000	Yes	Safe	No	No	No	No	19	2	1	2 to 4 years	24	Yes	third visit	Yes	No	Yes	No	No	No	No	No	No	Yes	No	No	No	No	No	No		No		No		No		No
233	28	protestant	married	urban	degree and above	pimary education	student	merchant	4	0	500	Yes	Safe	Yes	Yes	Yes	Yes	18	3	2	>= 4 years	28	Yes	second visit	Yes	No	Yes	No	Yes	No	No	No	No	Yes	No	No	Yes	No	No	Yes	Rarely	Yes	Sometimes	No		No		No
234	35	protestant	married	rural	unable to read and write	unable to read and write	house wife	farmer	7	1	2300	Yes	UnSafe	No	No	No	No	20	5	4	2 to 4 years	26	Yes	first visit	Yes				No	Yes	No	No	No	No	No	No	No	Yes	No	No		No		No		No		No
235	28	protestant	married	rural	secondary education	secondary education	house wife	daily laborer	3	1	400	Yes	Safe	No	Yes	No	No	22	3	1	2 to 4 years	34	Yes	third visit	Yes	No	Yes	Yes	Yes	No	No	No	No	Yes	No	Yes	No	Yes	No	No		No		No		No		No
236	30	muslim	married	rural	pimary education	secondary education	house wife	farmer	5	2	4000	Yes	Safe	No	No	No	No	22	3	2	>= 4 years	27	Yes	second visit	Yes	Yes	Yes	No	Yes	Yes	No	No	No	Yes	No	Yes	No	No	No	No		No		No		No		No
237	20	protestant	married	urban	pimary education	pimary education	student	farmer	2	0	1000	Yes	Safe	Yes	No	No	Yes	18	1			20	Yes	second visit	Yes	Yes	Yes	No	No	Yes	No	Yes	No	Yes	No	Yes	No	No	No	No		Yes	Sometimes	No		No		No
238	20	protestant	married	urban	secondary education	degree and above	house wife	daily laborer	2	0	5000	Yes	Safe	No	No	No	No	19	1			38	Yes	fourth visit	No	Yes	Yes	Yes	No	No	No	No	No	Yes	Yes	Yes	No	No	No	No		No		No		No		No
239	25	orthodox	married	rural	degree and above	level and dipiloma	house wife	government employee	5	1	2000	Yes	Safe	No	No	No	No	18	2	1	<2 years	32	No	third visit	Yes	Yes	Yes	No	No	No	No	No	No	Yes	No	No	No	Yes	Yes	No		No		No		No		No
240	40	muslim	married	rural	secondary education	pimary education	house wife	farmer	7	0	3500	Yes	UnSafe	No	No	No	No	22	6	5	2 to 4 years	30	No	third visit	Yes	No	Yes	No	No	No	No	No	No	No	No	No	No	No	No	No		No		No		No		No
241	28	protestant	married	urban	secondary education	preparatory	house wife	merchant	4	0	800	Yes	Safe	Yes	No	No	Yes	16	3	2	>= 4 years	28	Yes	first visit	Yes				Yes	No	No	No	No	Yes	No	No	No	No	Yes	No		No		No		No		No
242	26	protestant	married	urban	level and dipiloma	level and dipiloma	government employee	government employee	2	0	3900	Yes	Safe	Yes	Yes	Yes	Yes	22	1			26	Yes	second visit	Yes	Yes	Yes	No	No	No	No	No	No	Yes	Yes	Yes	Yes	Yes	No	No		No		No		No		No
243	27	orthodox	married	urban	pimary education	secondary education	house wife	merchant	5	1	1500	Yes	Safe	Yes	Yes	Yes	Yes	18	4	2	2 to 4 years	32	Yes	first visit	Yes				Yes	No	No	No	No	Yes	Yes	Yes	No	No	No	No		No		No		No		No
244	34	muslim	married	urban	preparatory	secondary education	student	government employee	5	0	4500	Yes	UnSafe	No	No	No	No	22	3	2	>= 4 years	31	Yes	third visit	Yes	No	Yes	No	No	No	No	No	No	Yes	No	No	No	No	No	No		No		No		No		No
245	25	protestant	married	urban	pimary education	pimary education	government employee	daily laborer	4	0	800	Yes	Safe	Yes	Yes	Yes	Yes	18	3	2	2 to 4 years	32	Yes	second visit	Yes	No	Yes	No	No	No	No	No	No	Yes	No	No	No	No	No	No		No		No		No		No
246	25	protestant	married	urban	level and dipiloma	level and dipiloma	house wife	farmer	3	0	3500	Yes	Safe	No	No	No	No	22	2	1	>= 4 years	36	Yes	third visit	Yes	No	Yes	No	No	No	No	No	No	Yes	No	No	No	No	No	No		No		No		No		No
247	20	protestant	married	urban	secondary education	secondary education	house wife	farmer	2	0	5000	Yes	UnSafe	Yes	Yes	Yes	Yes	20	1			34	Yes	third visit	No	No	No	No	No	No	No	No	Yes	Yes	Yes	No	No	No	No	No		No		No		No		No
248	29	orthodox	married	rural	unable to read and write	unable to read and write	house wife	farmer	2	0	1500	Yes	Safe	No	No	No	No	19	1			30	Yes	third visit	No	Yes	Yes	No	No	No	No	No	No	Yes	Yes	Yes	No	No	No	No		No		No		No		No
249	22	protestant	married	urban	pimary education	secondary education	student	merchant	3	1	300	Yes	Safe	No	No	No	No	16	2	1	2 to 4 years	34	No	first visit	Yes				No	No	No	No	No	Yes	No	No	No	No	No	Yes	Rarely	Yes	Rarely	No		No		No
250	34	protestant	married	urban	pimary education	preparatory	student	daily laborer	4	0	5000	Yes	Safe	No	No	No	No	25	2	2	>= 4 years	38	Yes	fourth visit	Yes	Yes	Yes	No	No	No	No	No	No	Yes	Yes	Yes	No	No	No	No		No		No		No		No
251	20	protestant	married	urban	unable to read and write	pimary education	house wife	farmer	3	0	100	Yes	UnSafe	No	Yes	No	No	18	2	1	>= 4 years	30	Yes	first visit	Yes				Yes	Yes	No	No	No	Yes	No	Yes	No	No	Yes	No		Yes	Rarely	Yes	Rarely	No		Yes	Rarely
252	25	orthodox	married	rural	only read and write	secondary education	daily laborer	daily laborer	2	0	500	No	Safe	No	No	No	No	23	1			37	Yes	fourth visit	No	No	Yes	No	No	Yes	No	Yes	No	No	No	No	No	Yes	Yes	Yes	Rarely	Yes	Rarely	Yes	Rarely	No		No
253	17	protestant	married	rural	pimary education	secondary education	house wife	merchant	7	0	1500	Yes	Safe	Yes	Yes	Yes	Yes	16	1			36	Yes	third visit	No	No	Yes	No	No	No	No	No	Yes	Yes	No	No	No	No	No	No		No		No		No		No
254	24	muslim	married	urban	secondary education	secondary education	merchant	daily laborer	3	0	5000	Yes	Safe	Yes	Yes	Yes	Yes	20	1			36	Yes	fourth visit	No	Yes	Yes	Yes	No	No	No	No	No	Yes	Yes	Yes	Yes	Yes	No	No		No		No		No		No
255	38	protestant	married	rural	pimary education	degree and above	student	daily laborer	5	0	1600	Yes	UnSafe	Yes	Yes	Yes	Yes	24	4	3	2 to 4 years	32	Yes	first visit	Yes				No	No	No	No	No	Yes	Yes	Yes	No	No	No	No		No		No		No		No
256	25	orthodox	married	rural	only read and write	pimary education	house wife	farmer	2	0	1500	Yes	Safe	Yes	Yes	Yes	Yes	20	2	1	2 to 4 years	34	Yes	third visit	Yes	Yes	Yes	No	Yes	No	No	Yes	No	Yes	Yes	Yes	Yes	No	No	No		No		No		No		No
257	20	protestant	married	rural	secondary education	secondary education	house wife	merchant	2	0	300	Yes	Safe	No	No	No	No	17	1			22	Yes	first visit	Yes				No	No	No	No	No	Yes	Yes	Yes	Yes	No	No	No		No		No		No		No
258	30	muslim	married	urban	secondary education	preparatory	merchant	daily laborer	5	1	3900	Yes	UnSafe	Yes	Yes	Yes	Yes	21	3	2	2 to 4 years	28	Yes	second visit	Yes	Yes	Yes	No	No	No	No	No	Yes	Yes	Yes	Yes	Yes	No	No	No		No		No		No		No
259	20	protestant	married	rural	pimary education	level and dipiloma	student	farmer	3	1	1000	Yes	Safe	Yes	No	No	No	17	2	1		28	Yes	third visit	Yes	No	Yes	No	No	No	No	No	No	Yes	No	Yes	No	No	No	No		No		No		No		No
260	19	protestant	married	rural	pimary education	pimary education	house wife	farmer	2	0	1800	Yes	UnSafe	No	No	No	No	19	1			28	Yes	first visit	No				No	No	No	No	No	Yes	Yes	Yes	Yes	No	No	No		No		No		No		No
261	17	orthodox	single	rural	pimary education		student		3	0	500	Yes	Safe	No	No	No	No	20	1			34	No	first visit	Yes				No	No	No	No	No	No	No	No	No	No	Yes	No		No		No		No		No
262	28	protestant	married	urban	level and dipiloma	degree and above	government employee	government employee	3	0	4500	Yes	Safe	Yes	Yes	Yes	Yes	19	2	1	>= 4 years	34	Yes	second visit	Yes	Yes	Yes	No	No	No	No	No	No	Yes	Yes	Yes	No	No	No	No		No		No		No		No
263	34	orthodox	married	urban	level and dipiloma	degree and above	government employee	government employee	5	1	6500	Yes	UnSafe	Yes	Yes	Yes	Yes	24	3	2	2 to 4 years	37	Yes	fourth visit	Yes	Yes	Yes	Yes	Yes	Yes	Yes	Yes	No	Yes	Yes	Yes	Yes	No	No	No		No		No		No		No
264	24	others	married	rural	secondary education	pimary education	house wife	farmer	2	0	1500	Yes	Safe	No	No	No	No	22	1			24	Yes	first visit	Yes				No	Yes	No	No	No	Yes	Yes	Yes	No	No	No	No		No		No		No		No
265	31	protestant	married	urban	level and dipiloma	level and dipiloma	government employee	government employee	4	1	8000	Yes	Safe	Yes	Yes	Yes	Yes	23	2	1	2 to 4 years	38	Yes	fourth visit	No	Yes	Yes	No	No	No	No	No	No	Yes	No	Yes	No	No	No	No		No		No		No		No
266	18	protestant	married	urban	preparatory	degree and above	government employee	daily laborer	2	0	4000	Yes	UnSafe	Yes	Yes	No	Yes	17	1			28	Yes	third visit	No	No	Yes	No	No	No	Yes	No	No	Yes	No	Yes	No	No	No	No		No		No		No		No
267	30	protestant	married	urban	pimary education	secondary education	house wife	merchant	5	0	3100	Yes	Safe	Yes	Yes	Yes	Yes	19	4	3	>= 4 years	36	No	fourth visit	Yes	No	Yes	No	No	No	No	No	No	Yes	No	Yes	No	No	No	No		No		No		No		No
268	20	protestant	married	rural	secondary education	only read and write	house wife	government employee	3	1	1500	Yes	UnSafe	Yes	No	No	No	16	4	2	2 to 4 years	32	Yes	third visit	No	Yes	Yes	Yes	Yes	No	No	No	No	Yes	No	Yes	No	No	No	Yes	Rarely	Yes	Rarely	Yes	Rarely	No		Yes	Often
269	26	orthodox	married	rural	preparatory	unable to read and write	house wife	farmer	3	0	2000	Yes	UnSafe	No	No	No	No	19	2	1	2 to 4 years	24	Yes	first visit	Yes				No	No	No	No	No	No	No	No	No	No	No	No		No		No		No		No
270	27	protestant	married	urban	secondary education	preparatory	house wife	government employee	3	1	3400	Yes	Safe	Yes	Yes	Yes	Yes	22	2	1	2 to 4 years	20	Yes	first visit	Yes				No	No	No	No	No	Yes	No	Yes	No	Yes	No	No		No		No		No		No
271	20	protestant	married	rural	secondary education	level and dipiloma	government employee	farmer	2	0	2000	Yes	Safe	Yes	No	No	No	20	1			38	Yes	fourth visit	Yes	No	Yes	No	No	No	No	No	No	Yes	No	Yes	No	Yes	Yes	No		No		No		Yes	Rarely	No
272	20	protestant	married	rural	pimary education	secondary education	house wife	farmer	2	0	2500	Yes	UnSafe	No	No	No	No	19	1			36	Yes	fourth visit	No	No	Yes	No	No	No	No	No	No	No	No	No	No	No	No	No		No		No		No		No
273	20	protestant	married	urban	level and dipiloma	level and dipiloma	house wife	government employee	2	0	4500	Yes	Safe	No	No	No	No	18	1			29	Yes	second visit	No	No	Yes	No	No	No	No	No	No	Yes	Yes	Yes	No	No	No	No		No		No		No		No
274	21	protestant	married	rural	secondary education	pimary education	house wife	daily laborer	3	1	800	Yes	UnSafe	No	Yes	No	Yes	16	2	1	>= 4 years	38	Yes	fourth visit	Yes	No	Yes	No	No	No	Yes	No	No	Yes	No	Yes	No	No	No	No		No		No		No		No
275	21	protestant	married	urban	level and dipiloma	secondary education	government employee	merchant	2	0	9000	Yes	Safe	Yes	Yes	Yes	Yes	19	1			38	Yes	third visit	Yes	Yes	Yes	Yes	No	No	No	No	No	Yes	Yes	Yes	No	No	No	No		No		No		No		No
276	16	protestant	married	urban	degree and above	secondary education	merchant	merchant	5	1	8500	No	Safe	Yes	Yes	Yes	Yes	20	4	3	2 to 4 years	31	Yes	second visit	Yes	Yes	Yes	No	No	No	No	No	No	Yes	Yes	Yes	No	No	No	No		No		No		No		No
277	32	protestant	married	urban	unable to read and write	degree and above	house wife	farmer	5	0	1800	Yes	Safe	Yes	Yes	Yes	Yes	22	4	3	2 to 4 years	36	Yes	fourth visit	Yes	Yes	Yes	Yes	No	No	No	No	No	Yes	No	No	Yes	Yes	No	Yes	Sometimes	Yes	Sometimes	Yes	Rarely	No		No
278	23	protestant	married	rural	pimary education	unable to read and write	house wife	farmer	4	1	2000	Yes	Safe	Yes	Yes	Yes	Yes	20	3	2	2 to 4 years	30	Yes	second visit	Yes	No	Yes	No	No	No	No	No	No	No	No	No	No	No	No	Yes	Rarely	Yes	Rarely	No		No		No
279	32	muslim	married	urban	secondary education	pimary education	house wife	merchant	2	0	100000	Yes	UnSafe	Yes	Yes	Yes	Yes	19	1			30	Yes	second visit	No	Yes	No	No	No	No	No	No	No	Yes	Yes	Yes	No	No	No	No		No		No		No		No
280	22	protestant	married	rural	only read and write	only read and write	government employee	daily laborer	2	0	1000	Yes	Safe	No	No	No	No	21	1			38	Yes	fourth visit	No	Yes	Yes	Yes	Yes	Yes	Yes	No	No	Yes	No	No	No	Yes	Yes	No		No		No		No		No
281	18	protestant	married	urban	preparatory	preparatory	student	merchant	2	0	5000	Yes	Safe	No	No	No	No	18	1			34	Yes	second visit	No	No	Yes	No	No	No	No	No	No	Yes	Yes	Yes	No	No	No	No		No		No		No		No
282	33	orthodox	married	urban	secondary education	secondary education	house wife	daily laborer	2	0	1500	Yes	UnSafe	No	No	No	No	19	1			36	Yes	fourth visit	Yes	No	Yes	Yes	No	No	No	No	No	No	No	No	No	No	No	No		No		No		No		No
283	30	protestant	married	urban	unable to read and write	unable to read and write	merchant	farmer	3	0	2500	Yes	Safe	Yes	No	No	Yes	23	3	1	>= 4 years	36	Yes	fourth visit	Yes	Yes	Yes	No	Yes	No	Yes	No	No	Yes	No	Yes	No	No	Yes	Yes	Rarely	Yes	Often	No		No		No
284	31	protestant	married	rural	pimary education	only read and write	house wife	farmer	4	1	2000	Yes	Safe	No	No	No	No	20	2	1	2 to 4 years	30	Yes	second visit	Yes	Yes	Yes	No	Yes	No	No	No	No	No	No	No	No	No	No	No		No		No		No		No
285	25	muslim	married	urban	level and dipiloma	preparatory	merchant	merchant	2	0	3500	No	Safe	Yes	Yes	Yes	Yes	23	1			30	Yes	second visit	Yes	No	Yes	No	No	No	No	No	No	No	No	No	No	Yes	No	No		No		No		No		No
286	26	protestant	married	urban	preparatory	unable to read and write	house wife	daily laborer	3	1	400	No	UnSafe	No	No	No	No	18	3	2	2 to 4 years	28	Yes	fourth visit	Yes	No	No	No	No	Yes	No	No	Yes	Yes	No	Yes	No	No	No	No		Yes	Sometimes	Yes	Sometimes	Yes	Sometimes	No
287	21	protestant	married	rural	pimary education	secondary education	house wife	daily laborer	2	0	3000	Yes	UnSafe	Yes	Yes	Yes	Yes	18	1			30	Yes	third visit	No	Yes	Yes	No	No	No	No	Yes	Yes	Yes	Yes	Yes	No	No	No	No		No		No		No		No
288	18	orthodox	married	urban	secondary education	pimary education	merchant	merchant	3	1	7000	Yes	UnSafe	Yes	Yes	Yes	Yes	17	2	1	<2 years	20	Yes	second visit	Yes	Yes	Yes	No	No	No	No	No	No	Yes	Yes	No	Yes	No	No	No		No		No		No		No
289	29	protestant	married	rural	only read and write	secondary education	government employee	merchant	2	0	1000	Yes	Safe	Yes	No	Yes	Yes	20	1			36	Yes	second visit	No	Yes	Yes	No	No	No	Yes	No	No	Yes	Yes	Yes	No	Yes	No	Yes	Rarely	Yes	Rarely	Yes	Rarely	Yes	Rarely	Yes	Sometimes
290	28	orthodox	married	urban	preparatory	degree and above	merchant	government employee	3	1	1400	Yes	Safe	No	Yes	Yes	Yes	22	2	1	2 to 4 years	36	Yes	third visit	Yes	Yes	Yes	No	No	No	No	No	Yes	Yes	Yes	Yes	No	Yes	No	No		No		No		No		No
291	26	orthodox	married	urban	level and dipiloma	only read and write	government employee	daily laborer	3	1	9000	Yes	Safe	Yes	Yes	Yes	Yes	20	2	1	>= 4 years	33	Yes	third visit	Yes	Yes	Yes	No	No	No	No	No	No	Yes	Yes	Yes	Yes	Yes	No	No		No		No		No		No
292	18	orthodox	married	rural	pimary education	preparatory	house wife	farmer	6	1	2800	Yes	UnSafe	Yes	Yes	Yes	Yes	16	2	1	2 to 4 years	26	Yes	second visit	Yes	No	Yes	No	No	No	No	No	No	Yes	No	No	No	No	No	Yes	Rarely	Yes	Rarely	No		No		Yes	Sometimes
293	24	orthodox	married	rural	degree and above	only read and write	house wife	daily laborer	3	1	1500	Yes	UnSafe	No	No	No	No	19	2	1	2 to 4 years	30	Yes	second visit	Yes	No	Yes	No	No	No	No	No	No	No	No	No	No	No	No	No		No		No		No		No
294	20	protestant	married	urban	degree and above	only read and write	government employee	government employee	2	0	10000	Yes	Safe	Yes	Yes	Yes	Yes	20	1			34	Yes	third visit	Yes	Yes	Yes	Yes	No	No	No	No	No	Yes	Yes	Yes	No	No	No	No		No		No		No		No
295	25	protestant	married	rural	secondary education	secondary education	house wife	daily laborer	3	1	400	Yes	Safe	Yes	Yes	Yes	Yes	20	2	1	2 to 4 years	31	Yes	fourth visit	Yes	Yes	Yes	Yes	No	No	No	No	No	No	No	No	No	No	No	Yes	Sometimes	Yes	Rarely	No		No		No
296	26	others	married	urban	level and dipiloma	degree and above	government employee	government employee	4	1	7500	Yes	UnSafe	No	No	No	No	19	3	2	2 to 4 years	30	Yes	second visit	Yes	Yes	Yes	No	No	No	No	No	No	Yes	Yes	Yes	No	No	No	No		No		No		No		No
297	35	muslim	married	urban	secondary education	preparatory	merchant	merchant	4	1	12000	Yes	Safe	No	No	No	No	18	3	2	2 to 4 years	32	Yes	third visit	Yes	No	Yes	No	No	No	No	No	No	Yes	Yes	Yes	No	Yes	No	No		No		No		No		No
298	28	protestant	married	rural	unable to read and write	unable to read and write	merchant	farmer	4	1	300	Yes	UnSafe	No	No	No	No	18	3	2	2 to 4 years	36	No	third visit	No	No	Yes	Yes	Yes	No	No	No	No	Yes	No	No	No	No	No	Yes	Sometimes	Yes	Sometimes	Yes	Often	No		No
299	32	orthodox	married	rural	only read and write	only read and write	house wife	farmer	5	1	1000	Yes	Safe	No	No	No	No	17	4	3	<2 years	28	Yes	first visit	Yes				No	No	No	No	No	No	No	No	No	No	No	Yes	Sometimes	Yes	Often	Yes	Often	No		No
300	30	orthodox	married	urban	degree and above	degree and above	government employee	government employee	3	0	10000	Yes	Safe	Yes	Yes	Yes	Yes	18	2	1	>= 4 years	19	Yes	first visit	Yes				No	No	No	No	No	Yes	Yes	Yes	No	No	No	No		No		No		No		No
301	30	protestant	married	rural	level and dipiloma	secondary education	merchant	government employee	2	0	2000	Yes	Safe	No	No	No	No	19	2	0		34	Yes	fourth visit	No	No	Yes	Yes	Yes	No	No	No	No	Yes	No	No	No	Yes	Yes	No		Yes	Rarely	No		No		No
302	24	muslim	married	urban	preparatory	level and dipiloma	government employee	merchant	3	1	1500	Yes	Safe	No	No	No	No	20	2	1	2 to 4 years	28	Yes	first visit	Yes				No	No	Yes	No	No	No	No	No	No	Yes	No	No		Yes	Sometimes	Yes	Rarely	No		Yes	Rarely
303	40	protestant	married	rural	unable to read and write	level and dipiloma	house wife	farmer	5	0	1000	Yes	UnSafe	No	No	No	No	19	3	2	2 to 4 years	28	Yes	second visit	Yes	No	Yes	No	No	No	Yes	No	No	No	No	No	No	No	No	No		No		No		No		No
304	25	protestant	married	urban	pimary education	pimary education	house wife	daily laborer	3	0	3000	Yes	UnSafe	Yes	Yes	Yes	Yes	16	2	1	>= 4 years	38	Yes	fourth visit	Yes	No	Yes	Yes	No	No	No	No	No	Yes	No	Yes	No	Yes	No	No		No		No		No		No
305	26	protestant	married	rural	level and dipiloma	degree and above	government employee	government employee	3	1	8500	Yes	Safe	Yes	Yes	Yes	Yes	20	2	1	2 to 4 years	34	Yes	third visit	Yes	Yes	Yes	No	No	No	No	No	No	Yes	Yes	Yes	No	Yes	No	No		No		No		No		No
306	30	protestant	married	rural	only read and write	level and dipiloma	house wife	farmer	6	2	1300	Yes	UnSafe	No	No	No	No	19	4	3	<2 years	29	No	second visit	Yes	No	Yes	No	No	No	No	No	No	No	No	No	No	No	No	No		No		Yes	Rarely	Yes	Sometimes	No
307	25	protestant	married	rural	only read and write	secondary education	house wife	daily laborer	3	1	1200	Yes	Safe	Yes	Yes	Yes	Yes	20	2	1	2 to 4 years	28	Yes	first visit	Yes				Yes	No	No	No	No	Yes	No	No	Yes	No	No	No		No		No		No		No
308	20	protestant	married	urban	degree and above	level and dipiloma	student	government employee	2	1	5400	Yes	Safe	Yes	Yes	Yes	Yes	18	1			30	Yes	first visit	Yes				No	No	No	No	No	Yes	Yes	Yes	No	No	No	No		No		No		No		No
309	22	protestant	married	rural	secondary education	secondary education	house wife	farmer	3	1	4000	Yes	UnSafe	Yes	Yes	Yes	Yes	18	2	1	2 to 4 years	34	Yes	third visit	Yes	Yes	Yes	No	No	No	No	No	No	Yes	Yes	No	No	No	No	No		No		No		No		No
310	25	protestant	married	rural	level and dipiloma	only read and write	government employee	merchant	3	1	300	Yes	UnSafe	Yes	No	No	No	18	2	1	2 to 4 years	34	Yes	third visit	Yes	No	Yes	No	No	No	No	No	No	Yes	No	No	No	No	Yes	No		Yes	Sometimes	Yes	Sometimes	No		Yes	Sometimes
311	25	protestant	married	rural	unable to read and write	unable to read and write	house wife	farmer	2	0	800	Yes	UnSafe	Yes	No	No	No	18	2	1	<2 years	30	No	second visit	Yes	Yes	Yes	No	Yes	No	No	No	No	No	No	No	No	No	No	No		No		No		No		No
312	25	others	married	urban	degree and above	secondary education	daily laborer	daily laborer	4	0	250	Yes	UnSafe	Yes	Yes	Yes	Yes	20	1			28	Yes	first visit	No				No	No	No	No	No	Yes	No	Yes	No	No	No	No		No		No		No		No
313	27	protestant	married	rural	pimary education	pimary education	house wife	government employee	4	0	500	Yes	Safe	No	No	No	No	18	3	2	>= 4 years	38	Yes	first visit	Yes				No	No	No	No	No	No	No	No	No	No	No	No		No		No		No		No
314	22	protestant	married	urban	pimary education	preparatory	house wife	merchant	2	0	6000	Yes	Safe	No	No	No	No	20	1			32	Yes	second visit	No	Yes	Yes	No	No	No	No	No	No	No	Yes	Yes	No	No	No	No		No		No		No		No
315	22	protestant	married	rural	pimary education	secondary education	government employee	farmer	3	1	900	Yes	Safe	Yes	No	No	No	19	2	1	2 to 4 years	32	Yes	second visit	Yes	No	Yes	No	No	No	No	No	No	No	No	No	No	No	No	No		No		No		No		No
316	20	protestant	married	rural	secondary education	degree and above	merchant	government employee	3	1	3000	Yes	Safe	Yes	Yes	Yes	Yes	15	2	1	2 to 4 years	19	Yes	first visit	Yes				No	No	No	No	No	Yes	No	No	No	No	No	No		No		No		No		No
317	25	protestant	married	urban	pimary education	pimary education	merchant	daily laborer	3	0	3000	Yes	Safe	No	No	No	No	18	2	1	>= 4 years	34	Yes	third visit	Yes	Yes	Yes	No	Yes	No	No	No	No	No	No	No	No	No	No	No		No		No		No		No
318	25	protestant	married	rural	secondary education	pimary education	house wife	farmer	3	0	3500	Yes	Safe	No	No	No	No	18	3	2	<2 years	32	Yes	first visit	Yes				No	No	No	No	No	No	No	No	No	No	No	No		No		No		No		No
319	25	protestant	married	rural	level and dipiloma	level and dipiloma	merchant	farmer	3	1	400	Yes	Safe	No	No	No	No	20	2	1	2 to 4 years	36	Yes	third visit	Yes	No	Yes	No	No	No	No	No	No	Yes	No	No	Yes	No	Yes	No		Yes	Often	Yes	Rarely	Yes	Often	No
320	24	protestant	married	rural	unable to read and write	pimary education	house wife	farmer	4	0	4500	Yes	Safe	No	No	No	No	18	3	2	2 to 4 years	34	Yes	third visit	Yes	Yes	Yes	No	No	No	No	No	No	Yes	Yes	No	No	No	No	No		No		No		No		No
321	28	protestant	married	rural	secondary education	secondary education	house wife	daily laborer	6	0	600	Yes	Safe	No	No	No	No	17	1			18	Yes	first visit	Yes				No	No	No	No	No	Yes	No	Yes	Yes	No	No	No		Yes	Rarely	No		No		No
322	20	orthodox	married	urban	preparatory	pimary education	merchant	merchant	2	0	6000	Yes	Safe	Yes	Yes	Yes	Yes	19	1			30	Yes	second visit	Yes	Yes	Yes	No	No	No	No	No	No	Yes	Yes	Yes	No	No	No	Yes	Sometimes	No		No		No		No
323	20	protestant	married	rural	preparatory	preparatory	merchant	government employee	7	2	600	Yes	Safe	Yes	Yes	No	Yes	20	3	2	<2 years	28	No	second visit	Yes	Yes	Yes	No	No	No	No	No	No	No	No	Yes	Yes	No	No	No		No		No		No		No
324	18	protestant	married	urban	pimary education	pimary education	daily laborer	daily laborer	2	0	1000	Yes	Safe	Yes	Yes	Yes	Yes	17	1			28	Yes	second visit	No	No	No	No	No	No	No	No	No	No	No	No	No	No	No	No		No		No		No		No
325	22	protestant	married	rural	secondary education	secondary education	daily laborer	farmer	3	1	1000	Yes	UnSafe	Yes	Yes	Yes	Yes	15	3	2	2 to 4 years	28	Yes	first visit	Yes				No	Yes	No	No	No	No	No	Yes	No	No	No	No		No		No		No		No
326	30	orthodox	married	urban	secondary education	pimary education	daily laborer	farmer	3	1	800	Yes	Safe	No	No	No	Yes	18	4	3	2 to 4 years	30	Yes	third visit	Yes	No	No	No	No	No	No	No	No	Yes	No	No	No	No	No	No		Yes	Often	Yes	Often	No		Yes	Sometimes
327	21	protestant	married	urban	secondary education	secondary education	daily laborer	daily laborer	2	1	1500	Yes	Safe	Yes	Yes	Yes	Yes	19	3	2	2 to 4 years	36	Yes	fourth visit	Yes	Yes	Yes	No	No	No	Yes	No	No	Yes	Yes	Yes	No	No	No	No		No		No		No		No
328	35	protestant	married	rural	unable to read and write	only read and write	house wife	farmer	6	1	900	Yes	Safe	No	No	No	No	18	7	6	<2 years	28	Yes	first visit	Yes				Yes	No	No	No	No	Yes	No	No	No	No	No	No		Yes	Sometimes	No		No		No
329	30	protestant	married	urban	pimary education	pimary education	merchant	merchant	5	0	4000	Yes	Safe	No	No	No	No	20	4	3	2 to 4 years	30	Yes	third visit	Yes	Yes	Yes	No	No	No	No	No	No	No	No	No	No	No	No	No		No		No		No		No
330	30	others	married	rural	pimary education	pimary education	house wife	farmer	4	0	600	Yes	Safe	No	No	No	No	18	4	2	>= 4 years	36	Yes	third visit	Yes	No	Yes	No	Yes	No	No	No	No	Yes	No	No	No	No	No	No		Yes	Sometimes	No		No		No
331	18	protestant	married	urban	degree and above	pimary education	house wife	government employee	2	0	1000	Yes	Safe	No	No	No	No	18	1			16	Yes	first visit	No				No	No	No	No	No	No	No	No	No	No	No	No		No		No		No		No
332	35	protestant	married	rural	pimary education	pimary education	government employee	farmer	6	1	1000	Yes	UnSafe	Yes	No	No	No	20	5	4	2 to 4 years	32	No	second visit	Yes	No	Yes	No	No	No	No	No	No	No	Yes	No	No	No	No	No		No		No		No		No
333	23	protestant	married	urban	preparatory	degree and above	student	government employee	2	0	4000	Yes	Safe	Yes	Yes	Yes	Yes	23	1			20	Yes	first visit	Yes				No	No	No	No	No	Yes	No	Yes	No	Yes	No	No		No		No		No		No
334	30	protestant	married	rural	pimary education	pimary education	house wife	farmer	5	0	1600	Yes	Safe	Yes	Yes	Yes	Yes	15	5	4	>= 4 years	24	No	first visit	Yes				Yes	No	No	No	No	Yes	No	No	Yes	No	No	No		No		No		No		No
335	27	protestant	married	urban	preparatory	degree and above	house wife	government employee	3	1	4500	Yes	Safe	No	No	No	No	20	2	1	2 to 4 years	20	Yes	first visit	Yes				No	No	No	No	No	No	Yes	Yes	No	No	No	No		No		No		No		No
336	30	protestant	married	rural	pimary education	unable to read and write	government employee	farmer	4	0	4000	Yes	UnSafe	Yes	Yes	Yes	Yes	16	3	2	>= 4 years	22	Yes	third visit	Yes	No	Yes	No	No	No	No	No	No	Yes	No	Yes	Yes	No	No	No		No		No		No		No
337	27	protestant	married	rural	pimary education	pimary education	house wife	farmer	4	1	2500	Yes	Safe	No	No	No	No	19	3	2	2 to 4 years	26	Yes	first visit	Yes				Yes	No	No	No	Yes	No	No	No	No	Yes	No	No		No		No		No		No
338	21	others	married	urban	level and dipiloma	secondary education	house wife	daily laborer	3	1	1500	Yes	Safe	Yes	Yes	Yes	Yes	17	2	1	2 to 4 years	36	Yes	third visit	Yes	Yes	No	No	No	No	No	No	Yes	No	No	No	No	No	No	No		No		No		No		No
339	32	protestant	married	urban	degree and above	level and dipiloma	government employee	government employee	5	1	7800	Yes	Safe	No	No	No	No	22	1			30	Yes	third visit	Yes	Yes	Yes	Yes	No	No	No	No	No	Yes	Yes	Yes	No	No	No	No		No		No		No		No
340	23	protestant	married	urban	degree and above	degree and above	merchant	government employee	2	0	8000	Yes	UnSafe	Yes	Yes	Yes	Yes	22	1			24	Yes	fourth visit	Yes	Yes	Yes	No	No	No	No	No	No	Yes	No	Yes	No	No	No	No		No		No		No		No
341	19	orthodox	single	rural	pimary education		government employee		5	0	1000	Yes	Safe	No	No	No	No		1			28	No	first visit	No				No	No	No	No	No	No	No	No	No	No	No	No		No		No		No		No
342	30	muslim	married	urban	secondary education	secondary education	house wife	merchant	4	1	6000	Yes	Safe	No	No	No	No	19	2	1	2 to 4 years	31	Yes	second visit	No	Yes	Yes	No	No	No	No	No	No	Yes	Yes	Yes	No	No	No	No		No		No		No		No
343	21	orthodox	divorsed	urban	secondary education	preparatory	daily laborer	government employee	2	1	1000	Yes	Safe	Yes	Yes	Yes	Yes	16	2	1	2 to 4 years	28	No	first visit	Yes				No	No	No	No	No	Yes	Yes	No	No	No	No	Yes	Sometimes	Yes	Sometimes	Yes	Sometimes	No		Yes	Sometimes
344	31	protestant	married	urban	level and dipiloma	degree and above	government employee	daily laborer	3	1	5000	Yes	Safe	Yes	Yes	Yes	Yes	19	3	2	2 to 4 years	30	Yes	second visit	Yes	Yes	Yes	No	Yes	No	No	No	No	Yes	Yes	Yes	No	Yes	No	No		No		No		No		No
345	23	protestant	married	rural	level and dipiloma	pimary education	house wife	merchant	3	0	1000	Yes	Safe	Yes	No	No	No	19	2	1	>= 4 years	32	Yes	third visit	Yes	No	Yes	No	No	No	No	No	No	Yes	Yes	No	No	No	No	No		Yes	Rarely	No		No		No
346	19	orthodox	married	urban	only read and write	only read and write	government employee	government employee	2	0	7000	Yes	Safe	Yes	Yes	Yes	Yes	19	1			33	Yes	second visit	No	Yes	Yes	No	No	No	No	No	No	Yes	Yes	Yes	No	Yes	No	No		No		No		No		No
347	25	others	married	urban	only read and write	level and dipiloma	house wife	daily laborer	4	0	3000	Yes	Safe	No	No	No	No	18	2	1	>= 4 years	36	Yes	fourth visit	Yes	No	Yes	Yes	Yes	Yes	Yes	No	No	Yes	No	Yes	No	No	No	No		No		No		No		No
348	24	muslim	married	urban	pimary education	secondary education	house wife	farmer	3	1	1500	Yes	Safe	No	No	No	No	19	2	1	<2 years	24	Yes	first visit	Yes				No	No	No	No	No	No	No	No	No	No	No	Yes	Rarely	Yes	Rarely	Yes	Rarely	No		No
349	35	protestant	married	rural	pimary education	pimary education	government employee	government employee	2	0	1000	Yes	Safe	Yes	Yes	Yes	Yes	17	4	3	>= 4 years	34	Yes	third visit	Yes	No	Yes	No	No	No	No	No	No	Yes	No	No	Yes	No	No	No		No		No		No		No
350	20	protestant	married	rural	secondary education	preparatory	student	farmer	2	0	3000	Yes	Safe	No	No	No	No	18	1			36	Yes	fourth visit	Yes	Yes	Yes	No	No	No	No	No	No	Yes	Yes	Yes	No	No	No	No		No		No		No		No
351	18	protestant	married	rural	level and dipiloma	secondary education	student	farmer	5	0	1000	Yes	Safe	Yes	Yes	Yes	Yes	17	1			28	Yes	second visit	No	No	Yes	No	No	No	No	No	No	No	No	No	No	No	No	Yes	Sometimes	Yes	Often	No		No		Yes	Often
352	19	orthodox	married	urban	pimary education	preparatory	house wife	government employee	2	0	4500	Yes	Safe	No	No	No	No	19	1			24	Yes	first visit	No				Yes	No	No	No	No	Yes	Yes	Yes	No	No	No	No		No		No		No		No
353	30	others	married	rural	pimary education	secondary education	government employee	government employee	3	0	800	Yes	Safe	Yes	Yes	Yes	Yes	20	2	1	>= 4 years	28	Yes	first visit	No				Yes	No	No	No	No	Yes	No	No	No	No	No	No		No		No		No		No
354	27	orthodox	married	rural	pimary education	secondary education	student	farmer	4	1	1500	Yes	Safe	No	No	No	No	19	2	1	2 to 4 years	30	Yes	second visit	Yes	No	Yes	No	No	No	No	No	No	No	No	No	No	No	No	No		No		No		No		No
355	36	orthodox	married	urban	pimary education	pimary education	government employee	daily laborer	4	0	2000	Yes	Safe	Yes	Yes	Yes	Yes	27	3	2	>= 4 years	26	Yes	second visit	Yes	No	Yes	No	No	No	No	No	No	Yes	No	No	Yes	Yes	No	No		No		No		No		No
356	19	protestant	married	urban	secondary education	secondary education	daily laborer	government employee	2	0	4100	Yes	Safe	No	No	No	No	19	1			26	Yes	first visit	Yes				No	No	No	No	No	Yes	Yes	Yes	No	No	No	No		No		No		No		No
357	27	protestant	married	urban	preparatory	pimary education	house wife	merchant	4	1	1500	Yes	Safe	Yes	No	No	No	20	2	1	>= 4 years	28	Yes	third visit	Yes	No	Yes	No	No	No	No	No	No	Yes	Yes	No	No	No	No	No		No		No		No		No
358	27	muslim	married	urban	level and dipiloma	preparatory	house wife	merchant	5	1	5600	Yes	Safe	No	No	No	No	19	3	2	2 to 4 years	36	Yes	fourth visit	Yes	Yes	Yes	Yes	No	No	No	No	No	Yes	Yes	Yes	No	No	No	No		No		No		No		No
359	22	protestant	married	urban	pimary education	secondary education	house wife	government employee	3	0	600	Yes	UnSafe	Yes	Yes	Yes	Yes	18	2	1	>= 4 years	34	Yes	fourth visit	Yes	Yes	Yes	No	No	No	No	No	No	Yes	No	Yes	No	No	No	No		No		No		No		No
360	22	protestant	married	rural	pimary education	pimary education	house wife	farmer	3	0	2800	Yes	Safe	No	No	No	No	19	2	1	2 to 4 years	30	Yes	second visit	Yes	No	Yes	No	Yes	No	No	No	No	No	No	No	No	No	No	No		No		No		No		No
361	30	protestant	married	urban	secondary education	secondary education	merchant	daily laborer	3	0	3000	Yes	Safe	Yes	Yes	Yes	Yes	24	2	1	>= 4 years	24	Yes	second visit	Yes	Yes	Yes	No	No	No	No	No	No	Yes	No	Yes	No	No	No	No		No		No		No		No
362	30	protestant	married	urban	level and dipiloma	pimary education	government employee	government employee	4	0	10000	Yes	Safe	No	No	No	No	19	2	1	2 to 4 years	24	Yes	third visit	Yes	No	Yes	No	No	No	No	No	No	No	No	No	No	No	No	No		No		No		No		No
363	28	protestant	married	urban	degree and above	pimary education	student	merchant	4	0	500	Yes	Safe	Yes	Yes	Yes	Yes	18	3	2	>= 4 years	28	Yes	second visit	Yes	No	Yes	No	Yes	No	No	No	No	No	No	No	Yes	No	No	Yes	Rarely	Yes	Sometimes	No		No		No
364	35	protestant	married	rural	unable to read and write	unable to read and write	house wife	daily laborer	7	1	2300	Yes	Safe	No	No	No	No	20	5	4	2 to 4 years	26	Yes	first visit	Yes				No	Yes	No	No	No	Yes	No	No	No	Yes	No	No		No		No		No		No
365	28	protestant	married	rural	secondary education	secondary education	house wife	daily laborer	3	1	400	Yes	Safe	No	Yes	No	No	22	3	1	2 to 4 years	34	Yes	third visit	Yes	No	Yes	Yes	Yes	No	No	No	No	Yes	No	Yes	No	Yes	No	No		No		No		No		No
366	30	muslim	married	rural	pimary education	secondary education	house wife	daily laborer	5	2	4000	Yes	Safe	No	No	No	No	22	3	2	>= 4 years	27	Yes	second visit	Yes	Yes	Yes	No	Yes	Yes	No	No	No	Yes	No	Yes	No	No	No	No		No		No		No		No
367	20	protestant	married	urban	pimary education	pimary education	student	merchant	2	0	1000	Yes	Safe	Yes	No	No	Yes	18	1			20	Yes	second visit	Yes	Yes	Yes	No	No	Yes	No	Yes	No	No	No	Yes	No	No	No	No		Yes	Sometimes	No		No		No
368	20	protestant	married	urban	secondary education	degree and above	house wife	government employee	2	0	5000	Yes	Safe	No	No	No	No	19	1			38	Yes	fourth visit	No	Yes	Yes	Yes	No	No	No	No	No	Yes	Yes	Yes	No	No	No	No		No		No		No		No
369	25	orthodox	married	rural	degree and above	level and dipiloma	house wife	government employee	5	1	2000	Yes	Safe	No	No	No	No	18	2	1	<2 years	32	No	third visit	Yes	Yes	Yes	No	No	No	No	No	No	No	No	No	No	Yes	Yes	No		No		No		No		No
370	40	muslim	married	rural	secondary education	pimary education	student	farmer	7	0	3500	Yes	Safe	No	No	No	No	22	6	5	2 to 4 years	30	No	third visit	Yes	No	Yes	No	No	No	No	No	No	Yes	No	No	No	No	No	No		No		No		No		No
371	28	protestant	married	urban	secondary education	preparatory	house wife	merchant	4	0	800	Yes	UnSafe	Yes	No	No	Yes	16	3	2	>= 4 years	28	Yes	first visit	Yes				Yes	No	No	No	No	Yes	No	No	No	No	Yes	No		No		No		No		No
372	26	protestant	married	urban	level and dipiloma	level and dipiloma	government employee	government employee	2	0	3900	Yes	Safe	Yes	Yes	Yes	Yes	22	1			26	Yes	second visit	Yes	Yes	Yes	No	No	No	No	No	No	Yes	Yes	Yes	Yes	Yes	No	No		No		No		No		No
373	27	orthodox	married	urban	pimary education	secondary education	house wife	merchant	5	1	1500	Yes	Safe	Yes	Yes	Yes	Yes	18	4	2	2 to 4 years	32	Yes	first visit	Yes				Yes	No	Yes	No	No	Yes	Yes	Yes	No	No	No	No		No		No		No		No
374	34	muslim	married	urban	preparatory	secondary education	student	government employee	5	0	4500	Yes	Safe	No	No	No	No	22	3	2	>= 4 years	31	Yes	third visit	Yes	No	Yes	No	No	No	No	No	No	Yes	No	No	No	No	No	No		No		No		No		No
375	25	protestant	married	urban	pimary education	pimary education	merchant	daily laborer	4	0	800	Yes	UnSafe	Yes	Yes	Yes	Yes	18	3	2	2 to 4 years	32	Yes	second visit	Yes	No	Yes	No	No	No	No	No	No	No	No	No	No	No	No	No		No		No		No		No
376	25	protestant	married	urban	level and dipiloma	level and dipiloma	house wife	farmer	3	0	3500	Yes	Safe	No	No	No	No	22	2	1	>= 4 years	36	Yes	third visit	Yes	No	Yes	No	No	No	No	No	No	No	No	No	No	No	No	No		No		No		No		No
377	20	protestant	married	urban	secondary education	secondary education	house wife	farmer	2	0	5000	Yes	UnSafe	Yes	Yes	Yes	Yes	20	1			34	Yes	third visit	No	No	No	No	No	No	No	No	Yes	No	Yes	No	No	No	No	No		No		No		No		No
378	29	orthodox	married	rural	unable to read and write	unable to read and write	house wife	farmer	2	0	1500	Yes	Safe	No	No	No	No	19	1			30	Yes	third visit	No	Yes	Yes	No	No	No	No	No	No	Yes	Yes	Yes	No	No	No	No		No		No		No		No
379	22	protestant	married	urban	pimary education	secondary education	student	merchant	3	1	300	Yes	Safe	No	No	No	No	16	2	1	2 to 4 years	34	No	first visit	Yes				No	No	No	No	No	Yes	No	No	No	No	No	Yes	Rarely	Yes	Rarely	No		No		No
380	34	protestant	married	urban	pimary education	preparatory	student	daily laborer	4	0	5000	Yes	Safe	No	No	No	No	25	2	2	>= 4 years	38	Yes	fourth visit	Yes	Yes	Yes	No	No	No	No	No	No	Yes	Yes	Yes	No	No	No	No		No		No		No		No
381	20	protestant	married	urban	unable to read and write	pimary education	house wife	farmer	3	0	100	Yes	Safe	No	Yes	No	No	18	2	1	>= 4 years	30	Yes	first visit	Yes				Yes	Yes	No	No	No	Yes	No	Yes	No	No	Yes	No		Yes	Rarely	Yes	Rarely	No		Yes	Rarely
382	25	orthodox	married	rural	only read and write	secondary education	daily laborer	daily laborer	2	0	500	No	Safe	No	No	No	No	23	1			37	Yes	fourth visit	No	No	Yes	No	No	Yes	No	Yes	No	No	No	No	No	Yes	Yes	Yes	Rarely	Yes	Rarely	Yes	Rarely	No		No
383	17	protestant	married	rural	pimary education	secondary education	house wife	merchant	7	0	1500	Yes	Safe	Yes	Yes	Yes	Yes	16	1			36	Yes	third visit	No	No	Yes	No	No	No	No	No	No	Yes	No	No	No	No	No	No		No		No		No		No
384	24	muslim	married	urban	secondary education	secondary education	merchant	daily laborer	3	0	5000	Yes	Safe	Yes	Yes	Yes	Yes	20	1			36	Yes	fourth visit	No	Yes	Yes	Yes	No	No	No	No	No	Yes	Yes	Yes	Yes	Yes	No	No		No		No		No		No
385	38	protestant	married	rural	pimary education	degree and above	student	daily laborer	5	0	1600	Yes	Safe	Yes	Yes	Yes	Yes	24	4	3	2 to 4 years	32	Yes	first visit	Yes				No	No	No	No	No	Yes	Yes	Yes	No	No	No	No		No		No		No		No
386	25	orthodox	married	rural	only read and write	pimary education	house wife	farmer	2	0	1500	Yes	Safe	Yes	Yes	Yes	Yes	20	2	1	2 to 4 years	34	Yes	third visit	Yes	Yes	Yes	No	Yes	No	No	Yes	No	Yes	Yes	Yes	Yes	No	No	No		No		No		No		No
387	20	protestant	married	rural	secondary education	secondary education	house wife	merchant	2	0	300	Yes	Safe	No	No	No	No	17	1			22	Yes	first visit	Yes				No	No	No	No	No	Yes	Yes	Yes	Yes	No	No	No		No		No		No		No
388	30	muslim	married	urban	secondary education	preparatory	house wife	daily laborer	5	1	3900	Yes	Safe	Yes	Yes	Yes	Yes	21	3	2	2 to 4 years	28	Yes	second visit	Yes	Yes	Yes	No	No	No	No	No	Yes	Yes	Yes	Yes	Yes	No	No	No		No		No		No		No
389	20	protestant	married	rural	pimary education	level and dipiloma	student	farmer	3	1	1000	Yes	Safe	Yes	No	No	No	17	2	1		28	Yes	third visit	Yes	No	Yes	No	No	No	No	No	No	Yes	No	Yes	No	No	No	No		No		No		No		No
390	19	protestant	married	rural	pimary education	pimary education	house wife	farmer	2	0	1800	Yes	UnSafe	No	No	No	No	19	1			28	Yes	first visit	No				No	No	No	No	No	Yes	Yes	Yes	Yes	No	No	No		No		No		No		No
391	17	orthodox	single	rural	pimary education		student		3	0	500	Yes	Safe	No	No	No	No	20	1			34	No	first visit	Yes				No	No	No	No	No	No	No	No	No	No	Yes	No		No		No		No		No
392	28	protestant	married	urban	level and dipiloma	degree and above	government employee	government employee	3	0	4500	Yes	Safe	Yes	Yes	Yes	Yes	19	2	1	>= 4 years	34	Yes	second visit	Yes	Yes	Yes	No	No	No	Yes	No	No	No	Yes	Yes	No	No	No	No		No		No		No		No
393	34	orthodox	married	urban	level and dipiloma	degree and above	government employee	government employee	5	1	6500	Yes	Safe	Yes	Yes	Yes	Yes	24	3	2	2 to 4 years	37	Yes	fourth visit	Yes	Yes	Yes	Yes	Yes	Yes	Yes	Yes	No	Yes	Yes	Yes	Yes	No	No	No		No		No		No		No
394	24	protestant	married	rural	secondary education	pimary education	house wife	farmer	2	0	1500	Yes	Safe	No	No	No	No	22	1			24	Yes	first visit	Yes				No	Yes	No	No	No	Yes	Yes	Yes	No	No	No	No		No		No		No		No
395	31	protestant	married	urban	level and dipiloma	level and dipiloma	government employee	government employee	4	1	8000	Yes	Safe	Yes	Yes	Yes	Yes	23	2	1	2 to 4 years	38	Yes	fourth visit	No	Yes	Yes	No	No	No	No	No	No	Yes	No	Yes	No	No	No	No		No		No		No		No
396	18	protestant	married	urban	preparatory	degree and above	government employee	daily laborer	2	0	4000	Yes	Safe	Yes	Yes	No	Yes	17	1			28	Yes	third visit	No	No	Yes	No	No	No	No	No	No	Yes	No	Yes	No	No	No	No		No		No		No		No
397	30	protestant	married	urban	pimary education	secondary education	house wife	merchant	5	0	3100	Yes	Safe	Yes	Yes	Yes	Yes	19	4	3	>= 4 years	36	No	fourth visit	Yes	No	Yes	No	No	No	No	No	No	Yes	No	Yes	No	No	No	No		No		No		No		No
398	20	protestant	married	rural	secondary education	only read and write	house wife	government employee	3	1	1500	Yes	Safe	Yes	No	No	No	16	4	2	2 to 4 years	32	Yes	third visit	No	Yes	Yes	Yes	Yes	No	No	No	No	Yes	No	Yes	No	No	No	Yes	Rarely	Yes	Rarely	Yes	Rarely	No		Yes	Often
399	26	orthodox	married	rural	preparatory	unable to read and write	house wife	farmer	3	0	2000	Yes	Safe	No	No	No	No	19	2	1	2 to 4 years	24	Yes	first visit	Yes				No	No	No	No	No	No	No	No	No	No	No	No		No		No		No		No
400	27	protestant	married	urban	secondary education	preparatory	house wife	government employee	3	1	3400	Yes	Safe	Yes	Yes	Yes	Yes	22	2	1	2 to 4 years	20	Yes	first visit	Yes				No	No	No	No	No	Yes	No	Yes	No	Yes	No	No		No		No		No		No
401	20	others	married	rural	secondary education	level and dipiloma	government employee	daily laborer	2	0	2000	Yes	Safe	Yes	No	No	No	20	1			38	Yes	fourth visit	Yes	No	Yes	Yes	No	No	No	No	No	Yes	No	Yes	No	Yes	Yes	No		No		No		Yes	Rarely	No
402	20	protestant	married	rural	pimary education	secondary education	house wife	daily laborer	2	0	2500	Yes	Safe	No	No	No	No	19	1			36	Yes	fourth visit	No	No	Yes	No	No	No	No	No	No	No	No	No	No	No	No	No		No		No		No		No
403	20	protestant	married	urban	level and dipiloma	level and dipiloma	house wife	government employee	2	0	4500	Yes	Safe	No	No	No	No	18	1			29	Yes	second visit	No	No	Yes	No	No	No	No	No	No	Yes	Yes	Yes	No	No	No	No		No		No		No		No
404	21	protestant	married	rural	secondary education	pimary education	house wife	daily laborer	3	1	800	Yes	UnSafe	No	Yes	No	Yes	16	2	1	>= 4 years	38	Yes	fourth visit	Yes	No	Yes	No	No	No	No	No	No	Yes	No	Yes	No	No	No	No		No		No		No		No
405	21	protestant	married	urban	level and dipiloma	secondary education	government employee	merchant	2	0	9000	Yes	Safe	Yes	Yes	Yes	Yes	19	1			38	Yes	third visit	Yes	Yes	Yes	Yes	No	No	No	No	No	Yes	Yes	Yes	No	No	No	No		No		No		No		No
406	16	protestant	married	urban	degree and above	secondary education	merchant	merchant	5	1	8500	No	Safe	Yes	Yes	Yes	Yes	20	4	3	2 to 4 years	31	Yes	second visit	Yes	Yes	Yes	No	No	No	No	No	No	Yes	Yes	Yes	No	No	No	No		No		No		No		No
407	32	protestant	married	urban	unable to read and write	degree and above	house wife	farmer	5	0	1800	Yes	Safe	Yes	Yes	Yes	Yes	22	4	3	2 to 4 years	36	Yes	fourth visit	Yes	Yes	Yes	Yes	No	No	No	No	No	Yes	No	No	Yes	Yes	No	Yes	Sometimes	Yes	Sometimes	Yes	Rarely	No		No
408	23	protestant	married	rural	pimary education	unable to read and write	house wife	farmer	4	1	2000	Yes	Safe	Yes	Yes	Yes	Yes	20	3	2	2 to 4 years	30	Yes	second visit	Yes	No	Yes	No	No	No	No	No	No	No	No	No	No	No	No	Yes	Rarely	Yes	Rarely	No		No		No
409	32	muslim	married	urban	secondary education	pimary education	house wife	merchant	2	0	100000	Yes	Safe	Yes	Yes	Yes	Yes	19	1			30	Yes	second visit	No	Yes	No	No	No	No	No	No	No	Yes	Yes	Yes	No	No	No	No		No		No		No		No
410	22	protestant	married	rural	only read and write	only read and write	government employee	merchant	2	0	1000	Yes	Safe	No	No	No	No	21	1			38	Yes	fourth visit	No	Yes	Yes	Yes	Yes	Yes	No	No	No	Yes	No	No	No	Yes	Yes	No		No		No		No		No
411	18	protestant	married	urban	preparatory	preparatory	student	merchant	2	0	5000	Yes	Safe	No	No	No	No	18	1			34	Yes	second visit	No	No	Yes	No	No	No	No	No	No	Yes	Yes	Yes	No	No	No	No		No		No		No		No
412	33	orthodox	married	urban	secondary education	secondary education	house wife	daily laborer	2	0	1500	Yes	Safe	No	No	No	No	19	1			36	Yes	fourth visit	Yes	No	Yes	No	No	No	No	No	No	No	No	No	No	No	No	No		No		No		No		No
413	30	protestant	married	urban	unable to read and write	unable to read and write	merchant	daily laborer	3	0	2500	Yes	Safe	Yes	No	No	Yes	23	3	1	>= 4 years	36	Yes	fourth visit	Yes	Yes	Yes	No	Yes	No	Yes	No	No	Yes	No	Yes	No	No	Yes	Yes	Rarely	Yes	Often	No		No		No
414	31	protestant	married	rural	pimary education	only read and write	house wife	farmer	4	1	2000	Yes	Safe	No	No	No	No	20	2	1	2 to 4 years	30	Yes	second visit	Yes	Yes	Yes	No	Yes	No	No	No	No	No	No	No	No	No	No	No		No		No		No		No
415	25	muslim	married	urban	level and dipiloma	preparatory	house wife	merchant	2	0	3500	No	Safe	Yes	Yes	Yes	Yes	23	1			30	Yes	second visit	Yes	No	Yes	No	No	No	No	No	No	No	No	No	No	Yes	No	No		No		No		No		No
416	26	protestant	married	urban	preparatory	unable to read and write	house wife	farmer	3	1	400	No	Safe	No	No	No	No	18	3	2	2 to 4 years	28	Yes	fourth visit	Yes	No	No	No	No	Yes	No	No	Yes	Yes	No	Yes	No	No	No	No		Yes	Sometimes	Yes	Sometimes	Yes	Sometimes	No
417	21	protestant	married	rural	pimary education	secondary education	house wife	daily laborer	2	0	3000	Yes	UnSafe	Yes	Yes	Yes	Yes	18	1			30	Yes	third visit	No	Yes	Yes	No	No	No	No	Yes	Yes	Yes	Yes	Yes	No	No	No	No		No		No		No		No
418	18	orthodox	married	urban	secondary education	pimary education	merchant	merchant	3	1	7000	Yes	Safe	Yes	Yes	Yes	Yes	17	2	1	<2 years	20	Yes	second visit	Yes	Yes	Yes	No	No	No	No	No	No	Yes	Yes	No	Yes	No	No	No		No		No		No		No
419	29	protestant	married	rural	only read and write	secondary education	merchant	farmer	2	0	1000	Yes	Safe	Yes	No	Yes	Yes	20	1			36	Yes	second visit	No	Yes	Yes	No	No	No	No	No	No	Yes	Yes	Yes	No	Yes	No	Yes	Rarely	Yes	Rarely	Yes	Rarely	Yes	Rarely	Yes	Sometimes
420	28	orthodox	married	urban	preparatory	degree and above	merchant	government employee	3	1	1400	Yes	Safe	No	Yes	Yes	Yes	22	2	1	2 to 4 years	36	Yes	third visit	Yes	Yes	Yes	No	No	No	No	No	Yes	Yes	Yes	Yes	No	Yes	No	No		No		No		No		No
421	26	orthodox	married	urban	level and dipiloma	only read and write	government employee	daily laborer	3	1	9000	Yes	Safe	Yes	Yes	Yes	Yes	20	2	1	>= 4 years	33	Yes	third visit	Yes	Yes	Yes	No	No	No	Yes	No	No	Yes	Yes	Yes	Yes	Yes	No	No		No		No		No		No
422	18	orthodox	married	rural	pimary education	preparatory	house wife	farmer	6	1	2800	Yes	UnSafe	Yes	Yes	Yes	Yes	16	2	1	2 to 4 years	26	Yes	second visit	Yes	No	Yes	No	No	No	No	No	Yes	Yes	No	No	No	No	No	Yes	Rarely	Yes	Rarely	No		No		Yes	Sometimes
423	24	orthodox	married	rural	degree and above	only read and write	house wife	farmer	3	1	1500	Yes	Safe	No	No	No	No	19	2	1	2 to 4 years	30	Yes	second visit	Yes	No	Yes	No	No	No	No	No	No	No	No	No	No	No	No	No		No		No		No		No
424	20	protestant	married	urban	degree and above	only read and write	government employee	government employee	2	0	10000	Yes	Safe	Yes	Yes	Yes	Yes	20	1			34	Yes	third visit	Yes	Yes	Yes	Yes	No	No	No	No	No	Yes	Yes	Yes	No	No	No	No		No		No		No		No
425	25	protestant	married	rural	secondary education	secondary education	house wife	daily laborer	3	1	400	Yes	Safe	Yes	Yes	Yes	Yes	20	2	1	2 to 4 years	31	Yes	fourth visit	Yes	Yes	Yes	Yes	No	No	No	No	No	No	No	No	No	No	No	Yes	Sometimes	Yes	Rarely	No		No		No
426	26	others	married	urban	level and dipiloma	degree and above	government employee	government employee	4	1	7500	Yes	Safe	No	No	No	No	19	3	2	2 to 4 years	30	Yes	second visit	Yes	Yes	Yes	No	No	No	No	No	No	Yes	Yes	Yes	No	No	No	No		No		No		No		No
427	35	muslim	married	urban	secondary education	preparatory	merchant	merchant	4	1	12000	Yes	Safe	No	No	No	No	18	3	2	2 to 4 years	32	Yes	third visit	Yes	No	Yes	No	No	No	No	No	No	Yes	Yes	Yes	No	Yes	No	No		No		No		No		No
428	28	protestant	married	rural	unable to read and write	unable to read and write	merchant	farmer	4	1	300	Yes	UnSafe	No	No	No	No	18	3	2	2 to 4 years	36	No	third visit	No	No	Yes	Yes	Yes	No	No	No	No	Yes	No	No	No	No	No	Yes	Sometimes	Yes	Sometimes	Yes	Often	No		No
429	32	orthodox	married	rural	only read and write	only read and write	house wife	farmer	5	1	1000	Yes	Safe	No	No	No	No	17	4	3	<2 years	28	Yes	first visit	Yes				No	No	No	No	No	No	No	No	No	No	No	Yes	Sometimes	Yes	Often	Yes	Often	No		No
430	30	orthodox	married	urban	degree and above	degree and above	government employee	government employee	3	0	10000	Yes	Safe	Yes	Yes	Yes	Yes	18	2	1	>= 4 years	19	Yes	first visit	Yes				No	No	No	No	No	Yes	Yes	Yes	No	No	No	No		No		No		No		No
431	30	protestant	married	rural	level and dipiloma	secondary education	merchant	government employee	2	0	2000	Yes	Safe	No	No	No	No	19	2	0		34	Yes	fourth visit	No	No	Yes	No	Yes	No	No	No	No	Yes	No	No	No	Yes	Yes	No		Yes	Rarely	No		No		No
432	24	muslim	married	urban	preparatory	level and dipiloma	merchant	merchant	3	1	1500	Yes	Safe	No	No	No	No	20	2	1	2 to 4 years	28	Yes	first visit	Yes				No	No	No	No	No	No	No	No	No	Yes	No	No		Yes	Sometimes	Yes	Rarely	No		Yes	Rarely
433	40	protestant	married	rural	unable to read and write	level and dipiloma	house wife	farmer	5	0	1000	Yes	Safe	No	No	No	No	19	3	2	2 to 4 years	28	Yes	second visit	Yes	No	Yes	No	No	No	No	No	No	No	No	No	No	No	No	No		No		No		No		No
434	25	protestant	married	urban	pimary education	pimary education	house wife	daily laborer	3	0	3000	Yes	Safe	Yes	Yes	Yes	Yes	16	2	1	>= 4 years	38	Yes	fourth visit	Yes	No	Yes	Yes	No	No	No	No	No	Yes	No	Yes	No	Yes	No	No		No		No		No		No
435	26	protestant	married	rural	level and dipiloma	degree and above	government employee	government employee	3	1	8500	Yes	Safe	Yes	Yes	Yes	Yes	20	2	1	2 to 4 years	34	Yes	third visit	Yes	Yes	Yes	No	No	No	No	No	No	Yes	Yes	Yes	No	Yes	No	No		No		No		No		No
436	30	protestant	married	rural	only read and write	level and dipiloma	house wife	farmer	6	2	1300	Yes	Safe	No	No	No	No	19	4	3	<2 years	29	No	second visit	Yes	No	Yes	No	No	No	No	No	No	Yes	No	No	No	No	No	No		No		Yes	Rarely	Yes	Sometimes	No
437	25	protestant	married	rural	only read and write	secondary education	house wife	daily laborer	3	1	1200	Yes	Safe	Yes	Yes	Yes	Yes	20	2	1	2 to 4 years	28	Yes	first visit	Yes				Yes	No	No	No	No	No	No	No	Yes	No	No	No		No		No		No		No
438	20	protestant	married	urban	degree and above	level and dipiloma	student	government employee	2	1	5400	Yes	Safe	Yes	Yes	Yes	Yes	18	1			30	Yes	first visit	Yes				No	No	No	No	No	Yes	Yes	Yes	No	No	No	No		No		No		No		No
439	22	protestant	married	rural	secondary education	secondary education	house wife	farmer	3	1	4000	Yes	Safe	Yes	Yes	Yes	Yes	18	2	1	2 to 4 years	34	Yes	third visit	Yes	Yes	Yes	No	No	No	No	No	No	Yes	Yes	No	No	No	No	No		No		No		No		No
440	25	protestant	married	rural	level and dipiloma	only read and write	government employee	farmer	3	1	300	Yes	Safe	Yes	No	No	No	18	2	1	2 to 4 years	34	Yes	third visit	Yes	No	Yes	No	No	No	No	No	No	Yes	No	No	No	No	Yes	No		Yes	Sometimes	Yes	Sometimes	No		Yes	Sometimes
441	25	protestant	married	rural	unable to read and write	unable to read and write	house wife	farmer	2	0	800	Yes	UnSafe	Yes	No	No	No	18	2	1	<2 years	30	No	second visit	Yes	Yes	Yes	No	Yes	No	No	No	No	Yes	No	No	No	No	No	No		No		No		No		No
442	25	others	married	urban	degree and above	secondary education	daily laborer	daily laborer	4	0	250	Yes	Safe	Yes	Yes	Yes	Yes	20	1			28	Yes	first visit	No				No	No	No	No	No	Yes	No	Yes	No	No	No	No		No		No		No		No
443	27	protestant	married	rural	pimary education	pimary education	house wife	government employee	4	0	500	Yes	Safe	No	No	No	No	18	3	2	>= 4 years	38	Yes	first visit	Yes				No	No	No	No	No	Yes	No	No	No	No	No	No		No		No		No		No
444	22	protestant	married	urban	pimary education	preparatory	house wife	merchant	2	0	6000	Yes	Safe	No	No	No	No	20	1			32	Yes	second visit	No	Yes	Yes	No	No	No	No	No	No	Yes	Yes	Yes	No	No	No	No		No		No		No		No
445	22	protestant	married	rural	pimary education	secondary education	government employee	farmer	3	1	900	Yes	Safe	Yes	No	No	No	19	2	1	2 to 4 years	32	Yes	second visit	Yes	No	Yes	No	No	No	No	No	No	No	No	No	No	No	No	No		No		No		No		No
446	20	protestant	married	rural	secondary education	degree and above	house wife	government employee	3	1	3000	Yes	Safe	Yes	Yes	Yes	Yes	15	2	1	2 to 4 years	19	Yes	first visit	Yes				No	No	No	No	No	Yes	No	No	No	No	No	No		No		No		No		No
447	25	protestant	married	urban	pimary education	pimary education	merchant	daily laborer	3	0	3000	Yes	Safe	No	No	No	No	18	2	1	>= 4 years	34	Yes	third visit	Yes	Yes	Yes	No	Yes	No	No	No	No	No	No	No	No	No	No	No		No		No		No		No
448	25	protestant	married	rural	secondary education	pimary education	house wife	farmer	3	0	3500	Yes	Safe	No	No	No	No	18	3	2	<2 years	32	Yes	first visit	Yes				No	No	No	No	No	No	No	No	No	No	No	No		No		No		No		No
449	25	protestant	married	rural	level and dipiloma	level and dipiloma	merchant	farmer	3	1	400	Yes	Safe	No	No	No	No	20	2	1	2 to 4 years	36	Yes	third visit	Yes	No	Yes	No	No	No	No	No	No	Yes	No	No	Yes	No	Yes	No		Yes	Often	Yes	Rarely	Yes	Often	No
450	24	protestant	married	rural	unable to read and write	pimary education	house wife	daily laborer	4	0	4500	Yes	Safe	No	No	No	No	18	3	2	2 to 4 years	34	Yes	third visit	Yes	Yes	Yes	No	No	No	No	No	No	Yes	Yes	No	No	No	No	No		No		No		No		No
451	28	protestant	married	rural	secondary education	secondary education	house wife	daily laborer	6	0	600	Yes	Safe	No	No	No	No	17	1			18	Yes	first visit	Yes				No	No	No	No	No	Yes	No	Yes	Yes	No	No	No		Yes	Rarely	No		No		No
452	20	orthodox	married	urban	preparatory	pimary education	merchant	merchant	2	0	6000	Yes	Safe	Yes	Yes	Yes	Yes	19	1			30	Yes	second visit	Yes	Yes	Yes	No	No	No	No	No	No	Yes	Yes	Yes	No	No	No	Yes	Sometimes	No		No		No		No
453	20	protestant	married	rural	preparatory	preparatory	merchant	farmer	7	2	600	Yes	Safe	Yes	Yes	No	Yes	20	3	2	<2 years	28	No	second visit	Yes	Yes	Yes	No	No	No	No	No	No	Yes	No	Yes	Yes	No	No	No		No		No		No		No
454	18	protestant	married	urban	pimary education	pimary education	daily laborer	daily laborer	2	0	1000	Yes	Safe	Yes	Yes	Yes	Yes	17	1			28	Yes	second visit	No	No	No	No	No	No	No	No	No	No	No	No	No	No	No	No		No		No		No		No
455	22	protestant	married	rural	secondary education	secondary education	daily laborer	daily laborer	3	1	1000	Yes	Safe	Yes	Yes	Yes	Yes	15	3	2	2 to 4 years	28	Yes	first visit	Yes				No	Yes	No	No	No	Yes	No	Yes	No	No	No	No		No		No		No		No
456	30	orthodox	married	urban	secondary education	pimary education	daily laborer	farmer	3	1	800	Yes	Safe	No	No	No	Yes	18	4	3	2 to 4 years	30	Yes	third visit	Yes	No	No	No	No	No	No	No	No	Yes	No	No	No	No	No	No		Yes	Often	Yes	Often	No		Yes	Sometimes
457	21	protestant	married	urban	secondary education	secondary education	daily laborer	daily laborer	2	1	1500	Yes	Safe	Yes	Yes	Yes	Yes	19	3	2	2 to 4 years	36	Yes	fourth visit	Yes	Yes	Yes	No	No	No	No	No	No	Yes	Yes	Yes	No	No	No	No		No		No		No		No
458	35	protestant	married	rural	unable to read and write	only read and write	house wife	farmer	6	1	900	Yes	Safe	No	No	No	No	18	7	6	<2 years	28	Yes	first visit	Yes				Yes	No	No	No	No	Yes	No	No	No	No	No	No		Yes	Sometimes	No		No		No
459	30	protestant	married	urban	pimary education	pimary education	merchant	merchant	5	0	4000	Yes	Safe	No	No	No	No	20	4	3	2 to 4 years	30	Yes	third visit	Yes	Yes	Yes	No	No	No	No	No	No	No	No	No	No	No	No	No		No		No		No		No
460	30	others	married	rural	pimary education	pimary education	house wife	daily laborer	4	0	600	Yes	Safe	No	No	No	No	18	4	2	>= 4 years	36	Yes	third visit	Yes	No	Yes	No	Yes	No	No	No	No	Yes	No	No	No	No	No	No		Yes	Sometimes	No		No		No
461	18	protestant	married	urban	degree and above	pimary education	house wife	daily laborer	2	0	1000	Yes	Safe	No	No	No	No	18	1			16	Yes	first visit	No				No	No	No	No	No	No	No	No	No	No	No	No		No		No		No		No
462	35	protestant	married	rural	pimary education	pimary education	merchant	farmer	6	1	1000	Yes	Safe	Yes	No	No	No	20	5	4	2 to 4 years	32	No	second visit	Yes	No	Yes	No	No	No	No	No	No	No	Yes	No	No	No	No	No		No		No		No		No
463	23	protestant	married	urban	preparatory	degree and above	student	government employee	2	0	4000	Yes	Safe	Yes	Yes	Yes	Yes	23	1			20	Yes	first visit	Yes				No	No	No	No	No	Yes	No	Yes	No	Yes	No	No		No		No		No		No
464	30	protestant	married	rural	pimary education	pimary education	house wife	farmer	5	0	1600	Yes	Safe	Yes	Yes	Yes	Yes	15	5	4	>= 4 years	24	No	first visit	Yes				Yes	No	No	No	No	Yes	No	No	Yes	No	No	No		No		No		No		No
465	27	protestant	married	urban	preparatory	degree and above	house wife	government employee	3	1	4500	Yes	Safe	No	No	No	No	20	2	1	2 to 4 years	20	Yes	first visit	Yes				No	No	Yes	No	No	Yes	Yes	Yes	No	No	No	No		No		No		No		No
466	30	protestant	married	rural	pimary education	unable to read and write	government employee	farmer	4	0	4000	Yes	Safe	Yes	Yes	Yes	Yes	16	3	2	>= 4 years	22	Yes	third visit	Yes	No	Yes	No	No	No	No	No	No	No	No	Yes	Yes	No	No	No		No		No		No		No
467	27	protestant	married	rural	pimary education	pimary education	house wife	farmer	4	1	2500	Yes	Safe	No	No	No	No	19	3	2	2 to 4 years	26	Yes	first visit	Yes				Yes	No	No	No	Yes	No	No	No	No	Yes	No	No		No		No		No		No
468	21	others	married	urban	level and dipiloma	secondary education	merchant	daily laborer	3	1	1500	Yes	Safe	Yes	Yes	Yes	Yes	17	2	1	2 to 4 years	36	Yes	third visit	Yes	Yes	No	No	No	No	Yes	No	Yes	No	No	No	No	No	No	No		No		No		No		No
469	32	protestant	married	urban	degree and above	level and dipiloma	government employee	government employee	5	1	7800	Yes	Safe	No	No	No	No	22	1			30	Yes	third visit	Yes	Yes	Yes	Yes	No	No	No	No	No	Yes	Yes	Yes	No	No	No	No		No		No		No		No
470	23	protestant	married	urban	degree and above	degree and above	merchant	government employee	2	0	8000	Yes	Safe	Yes	Yes	Yes	Yes	22	1			24	Yes	fourth visit	Yes	Yes	Yes	No	No	No	No	No	No	Yes	No	Yes	No	No	No	No		No		No		No		No
471	19	orthodox	single	rural	pimary education		government employee		5	0	1000	Yes	Safe	No	No	No	No		1			28	No	first visit	No				No	No	No	No	No	No	No	No	No	No	No	No		No		No		No		No
472	30	muslim	married	urban	secondary education	secondary education	house wife	merchant	4	1	6000	Yes	Safe	No	No	No	No	19	2	1	2 to 4 years	31	Yes	second visit	No	Yes	Yes	No	No	No	No	No	No	Yes	Yes	Yes	No	No	No	No		No		No		No		No
473	21	orthodox	divorsed	urban	secondary education	preparatory	daily laborer	government employee	2	1	1000	Yes	Safe	Yes	Yes	Yes	Yes	16	2	1	2 to 4 years	28	No	first visit	Yes				No	No	No	No	No	Yes	Yes	No	No	No	No	Yes	Sometimes	Yes	Sometimes	Yes	Sometimes	No		Yes	Sometimes
474	31	protestant	married	urban	level and dipiloma	degree and above	government employee	daily laborer	3	1	5000	Yes	Safe	Yes	Yes	Yes	Yes	19	3	2	2 to 4 years	30	Yes	second visit	Yes	Yes	Yes	No	Yes	No	No	No	No	Yes	Yes	Yes	No	Yes	No	No		No		No		No		No
475	23	protestant	married	rural	level and dipiloma	pimary education	house wife	farmer	3	0	1000	Yes	Safe	Yes	No	No	No	19	2	1	>= 4 years	32	Yes	third visit	Yes	No	Yes	No	No	No	No	No	No	Yes	Yes	No	No	No	No	No		Yes	Rarely	No		No		No
476	19	orthodox	married	urban	only read and write	only read and write	government employee	government employee	2	0	7000	Yes	Safe	Yes	Yes	Yes	Yes	19	1			33	Yes	second visit	No	Yes	Yes	No	No	No	No	No	No	Yes	Yes	Yes	No	Yes	No	No		No		No		No		No
477	25	protestant	married	urban	only read and write	level and dipiloma	house wife	daily laborer	4	0	3000	Yes	Safe	No	No	No	No	18	2	1	>= 4 years	36	Yes	fourth visit	Yes	No	Yes	Yes	Yes	Yes	No	No	No	Yes	No	Yes	No	No	No	No		No		No		No		No
478	24	muslim	married	urban	pimary education	secondary education	house wife	farmer	3	1	1500	Yes	Safe	No	No	No	No	19	2	1	<2 years	24	Yes	first visit	Yes				No	No	No	No	No	No	No	No	No	No	No	Yes	Rarely	Yes	Rarely	Yes	Rarely	No		No
479	35	protestant	married	rural	pimary education	pimary education	government employee	government employee	2	0	1000	Yes	Safe	Yes	Yes	Yes	Yes	17	4	3	>= 4 years	34	Yes	third visit	Yes	No	Yes	No	No	No	No	No	No	No	No	No	Yes	No	No	No		No		No		No		No
480	20	protestant	married	rural	secondary education	preparatory	house wife	farmer	2	0	3000	Yes	Safe	No	No	No	No	18	1			36	Yes	fourth visit	Yes	Yes	Yes	Yes	No	No	No	No	No	Yes	Yes	Yes	No	No	No	No		No		No		No		No
481	18	protestant	married	rural	level and dipiloma	secondary education	student	farmer	5	0	1000	Yes	Safe	Yes	Yes	Yes	Yes	17	1			28	Yes	second visit	No	No	Yes	No	No	No	Yes	No	No	No	No	No	No	No	No	Yes	Sometimes	Yes	Often	No		No		Yes	Often
482	19	orthodox	married	urban	pimary education	preparatory	house wife	government employee	2	0	4500	Yes	Safe	No	No	No	No	19	1			24	Yes	first visit	No				Yes	No	No	No	No	Yes	Yes	Yes	No	No	No	No		No		No		No		No
483	30	protestant	married	rural	pimary education	secondary education	government employee	government employee	3	0	800	Yes	Safe	Yes	Yes	Yes	Yes	20	2	1	>= 4 years	28	Yes	first visit	No				Yes	No	No	No	No	Yes	No	No	No	No	No	No		No		No		No		No
484	27	orthodox	married	rural	pimary education	secondary education	house wife	farmer	4	1	1500	Yes	Safe	No	No	No	No	19	2	1	2 to 4 years	30	Yes	second visit	Yes	No	Yes	No	No	No	No	No	No	No	No	No	No	No	No	No		No		No		No		No
485	36	orthodox	married	urban	pimary education	pimary education	government employee	daily laborer	4	0	2000	Yes	Safe	Yes	Yes	Yes	Yes	27	3	2	>= 4 years	26	Yes	second visit	Yes	No	Yes	No	No	No	No	No	No	Yes	No	No	Yes	Yes	No	No		No		No		No		No
486	19	protestant	married	urban	secondary education	secondary education	daily laborer	government employee	2	0	4100	Yes	Safe	No	No	No	No	19	1			26	Yes	first visit	Yes				No	No	No	No	No	Yes	Yes	Yes	No	No	No	No		No		No		No		No
487	27	protestant	married	urban	preparatory	pimary education	house wife	merchant	4	1	1500	Yes	Safe	Yes	No	No	No	20	2	1	>= 4 years	28	Yes	third visit	Yes	No	Yes	No	No	No	No	No	No	Yes	Yes	No	No	No	No	No		No		No		No		No
488	27	muslim	married	urban	level and dipiloma	preparatory	house wife	merchant	5	1	5600	Yes	Safe	No	No	No	No	19	3	2	2 to 4 years	36	Yes	fourth visit	Yes	Yes	Yes	Yes	No	No	No	No	No	Yes	Yes	Yes	No	No	No	No		No		No		No		No
489	22	protestant	married	urban	pimary education	secondary education	house wife	daily laborer	3	0	600	Yes	Safe	Yes	Yes	Yes	Yes	18	2	1	>= 4 years	34	Yes	fourth visit	Yes	Yes	Yes	No	No	No	No	No	No	Yes	No	Yes	No	No	No	No		No		No		No		No
490	22	protestant	married	rural	pimary education	pimary education	house wife	farmer	3	0	2800	Yes	Safe	No	No	No	No	19	2	1	2 to 4 years	30	Yes	second visit	Yes	No	Yes	No	Yes	No	No	No	No	No	No	No	No	No	No	No		No		No		No		No
491	30	protestant	married	urban	secondary education	secondary education	merchant	daily laborer	3	0	3000	Yes	Safe	Yes	Yes	Yes	Yes	24	2	1	>= 4 years	24	Yes	second visit	Yes	Yes	Yes	No	No	No	No	No	No	Yes	No	Yes	No	No	No	No		No		No		No		No
492	30	protestant	married	urban	level and dipiloma	pimary education	government employee	government employee	4	0	10000	Yes	Safe	No	No	No	No	19	2	1	2 to 4 years	24	Yes	third visit	Yes	No	Yes	No	No	No	No	No	No	Yes	No	No	No	No	No	No		No		No		No		No
493	28	others	married	urban	degree and above	pimary education	student	merchant	4	0	500	Yes	Safe	Yes	Yes	Yes	Yes	18	3	2	>= 4 years	28	Yes	second visit	Yes	No	Yes	No	Yes	No	No	No	No	Yes	No	No	Yes	No	No	Yes	Rarely	Yes	Sometimes	No		No		No
494	35	protestant	married	rural	unable to read and write	unable to read and write	house wife	daily laborer	7	1	2300	Yes	Safe	No	No	No	No	20	5	4	2 to 4 years	26	Yes	first visit	Yes				No	Yes	No	No	No	No	No	No	No	Yes	No	No		No		No		No		No
495	28	protestant	married	rural	secondary education	secondary education	house wife	daily laborer	3	1	400	Yes	Safe	No	Yes	No	No	22	3	1	2 to 4 years	34	Yes	third visit	Yes	No	Yes	No	Yes	No	No	No	No	Yes	No	Yes	No	Yes	No	No		No		No		No		No
496	30	muslim	married	rural	pimary education	secondary education	house wife	farmer	5	2	4000	Yes	Safe	No	No	No	No	22	3	2	>= 4 years	27	Yes	second visit	Yes	Yes	Yes	No	Yes	Yes	Yes	No	No	Yes	No	Yes	No	No	No	No		No		No		No		No
497	20	protestant	married	urban	pimary education	pimary education	student	farmer	2	0	1000	Yes	Safe	Yes	No	No	Yes	18	1			20	Yes	second visit	Yes	Yes	Yes	No	No	Yes	No	Yes	No	Yes	No	Yes	No	No	No	No		Yes	Sometimes	No		No		No
498	20	protestant	married	urban	secondary education	degree and above	house wife	government employee	2	0	5000	Yes	Safe	No	No	No	No	19	1			38	Yes	fourth visit	No	Yes	Yes	Yes	No	No	No	No	No	Yes	Yes	Yes	No	No	No	No		No		No		No		No
499	25	orthodox	married	rural	degree and above	level and dipiloma	house wife	government employee	5	1	2000	Yes	Safe	No	No	No	No	18	2	1	<2 years	32	No	third visit	Yes	Yes	Yes	No	No	No	No	No	No	Yes	No	No	No	Yes	Yes	No		No		No		No		No
500	40	muslim	married	rural	secondary education	pimary education	house wife	daily laborer	7	0	3500	Yes	Safe	No	No	No	No	22	6	5	2 to 4 years	30	No	third visit	Yes	No	Yes	No	No	No	No	No	No	Yes	No	No	No	No	No	No		No		No		No		No
501	28	protestant	married	urban	secondary education	preparatory	house wife	merchant	4	0	800	Yes	Safe	Yes	No	No	Yes	16	3	2	>= 4 years	28	Yes	first visit	Yes				Yes	No	No	No	No	Yes	No	No	No	No	Yes	No		No		No		No		No
502	26	protestant	married	urban	level and dipiloma	level and dipiloma	government employee	government employee	2	0	3900	Yes	Safe	Yes	Yes	Yes	Yes	22	1			26	Yes	second visit	Yes	Yes	Yes	No	No	No	No	No	No	Yes	Yes	Yes	Yes	Yes	No	No		No		No		No		No
503	27	orthodox	married	urban	pimary education	secondary education	house wife	merchant	5	1	1500	Yes	Safe	Yes	Yes	Yes	Yes	18	4	2	2 to 4 years	32	Yes	first visit	Yes				Yes	No	No	No	No	Yes	Yes	Yes	No	No	No	No		No		No		No		No
504	34	muslim	married	urban	preparatory	secondary education	student	government employee	5	0	4500	Yes	Safe	No	No	No	No	22	3	2	>= 4 years	31	Yes	third visit	Yes	No	Yes	No	No	No	No	No	No	No	No	No	No	No	No	No		No		No		No		No
505	25	protestant	married	urban	pimary education	pimary education	merchant	daily laborer	4	0	800	Yes	Safe	Yes	Yes	Yes	Yes	18	3	2	2 to 4 years	32	Yes	second visit	Yes	No	Yes	No	No	No	No	No	No	Yes	No	No	No	No	No	No		No		No		No		No
506	25	protestant	married	urban	level and dipiloma	level and dipiloma	house wife	farmer	3	0	3500	Yes	Safe	No	No	No	No	22	2	1	>= 4 years	36	Yes	third visit	Yes	No	Yes	No	No	No	No	No	No	No	No	No	No	No	No	No		No		No		No		No
507	20	protestant	married	urban	secondary education	secondary education	house wife	farmer	2	0	5000	Yes	Safe	Yes	Yes	Yes	Yes	20	1			34	Yes	third visit	No	No	No	No	No	No	No	No	Yes	Yes	Yes	No	No	No	No	No		No		No		No		No
508	29	orthodox	married	rural	unable to read and write	unable to read and write	house wife	farmer	2	0	1500	Yes	Safe	No	No	No	No	19	1			30	Yes	third visit	No	Yes	Yes	No	No	No	No	No	No	Yes	Yes	Yes	No	No	No	No		No		No		No		No
509	22	protestant	married	urban	pimary education	secondary education	student	merchant	3	1	300	Yes	Safe	No	No	No	No	16	2	1	2 to 4 years	34	No	first visit	Yes				No	No	No	No	No	Yes	No	No	No	No	No	Yes	Rarely	Yes	Rarely	No		No		No
510	34	protestant	married	urban	pimary education	preparatory	student	daily laborer	4	0	5000	Yes	Safe	No	No	No	No	25	2	2	>= 4 years	38	Yes	fourth visit	Yes	Yes	Yes	Yes	No	No	No	No	No	Yes	Yes	Yes	No	No	No	No		No		No		No		No
511	20	protestant	married	urban	unable to read and write	pimary education	house wife	farmer	3	0	100	Yes	Safe	No	Yes	No	No	18	2	1	>= 4 years	30	Yes	first visit	Yes				Yes	Yes	No	No	No	Yes	No	Yes	No	No	Yes	No		Yes	Rarely	Yes	Rarely	No		Yes	Rarely
512	25	orthodox	married	rural	only read and write	secondary education	daily laborer	daily laborer	2	0	500	No	UnSafe	No	No	No	No	23	1			37	Yes	fourth visit	No	No	Yes	No	No	Yes	Yes	Yes	No	No	No	No	No	Yes	Yes	Yes	Rarely	Yes	Rarely	Yes	Rarely	No		No
513	17	protestant	married	rural	pimary education	secondary education	house wife	merchant	7	0	1500	Yes	Safe	Yes	Yes	Yes	Yes	16	1			36	Yes	third visit	No	No	Yes	Yes	No	No	No	No	No	Yes	No	No	No	No	No	No		No		No		No		No
514	24	muslim	married	urban	secondary education	secondary education	merchant	daily laborer	3	0	5000	Yes	Safe	Yes	Yes	Yes	Yes	20	1			36	Yes	fourth visit	No	Yes	Yes	Yes	No	No	No	No	No	Yes	Yes	Yes	Yes	Yes	No	No		No		No		No		No
515	38	protestant	married	rural	pimary education	degree and above	student	daily laborer	5	0	1600	Yes	Safe	Yes	Yes	Yes	Yes	24	4	3	2 to 4 years	32	Yes	first visit	Yes				No	No	No	No	No	Yes	Yes	Yes	No	No	No	No		No		No		No		No
516	25	orthodox	married	rural	only read and write	pimary education	house wife	farmer	2	0	1500	Yes	Safe	Yes	Yes	Yes	Yes	20	2	1	2 to 4 years	34	Yes	third visit	Yes	Yes	Yes	No	Yes	No	Yes	Yes	No	Yes	Yes	Yes	Yes	No	No	No		No		No		No		No
517	20	protestant	married	rural	secondary education	secondary education	house wife	merchant	2	0	300	Yes	Safe	No	No	No	No	17	1			22	Yes	first visit	Yes				No	No	No	No	No	Yes	Yes	Yes	Yes	No	No	No		No		No		No		No
518	30	muslim	married	urban	secondary education	preparatory	house wife	daily laborer	5	1	3900	Yes	Safe	Yes	Yes	Yes	Yes	21	3	2	2 to 4 years	28	Yes	second visit	Yes	Yes	Yes	No	No	No	No	No	Yes	Yes	Yes	Yes	Yes	No	No	No		No		No		No		No
519	20	protestant	married	rural	pimary education	level and dipiloma	student	farmer	3	1	1000	Yes	Safe	Yes	No	No	No	17	2	1		28	Yes	third visit	Yes	No	Yes	No	No	No	No	No	No	Yes	No	Yes	No	No	No	No		No		No		No		No
520	19	protestant	married	rural	pimary education	pimary education	house wife	farmer	2	0	1800	Yes	UnSafe	No	No	No	No	19	1			28	Yes	first visit	No				No	No	No	No	No	Yes	Yes	Yes	Yes	No	No	No		No		No		No		No
521	17	orthodox	single	rural	pimary education		student		3	0	500	Yes	Safe	No	No	No	No	20	1			34	No	first visit	Yes				No	No	No	No	No	No	No	No	No	No	Yes	No		No		No		No		No
522	28	protestant	married	urban	level and dipiloma	degree and above	government employee	government employee	3	0	4500	Yes	Safe	Yes	Yes	Yes	Yes	19	2	1	>= 4 years	34	Yes	second visit	Yes	Yes	Yes	No	No	No	No	No	No	Yes	Yes	Yes	No	No	No	No		No		No		No		No
523	34	orthodox	married	urban	level and dipiloma	degree and above	government employee	government employee	5	1	6500	Yes	Safe	Yes	Yes	Yes	Yes	24	3	2	2 to 4 years	37	Yes	fourth visit	Yes	Yes	Yes	Yes	Yes	Yes	No	Yes	No	Yes	Yes	Yes	Yes	No	No	No		No		No		No		No
524	24	protestant	married	rural	secondary education	pimary education	house wife	farmer	2	0	1500	Yes	Safe	No	No	No	No	22	1			24	Yes	first visit	Yes				No	Yes	No	No	No	Yes	Yes	Yes	No	No	No	No		No		No		No		No
525	31	protestant	married	urban	level and dipiloma	level and dipiloma	government employee	government employee	4	1	8000	Yes	Safe	Yes	Yes	Yes	Yes	23	2	1	2 to 4 years	38	Yes	fourth visit	No	Yes	Yes	No	No	No	No	No	No	Yes	No	Yes	No	No	No	No		No		No		No		No
526	18	protestant	married	urban	preparatory	degree and above	government employee	daily laborer	2	0	4000	Yes	Safe	Yes	Yes	No	Yes	17	1			28	Yes	third visit	No	No	Yes	No	No	No	No	No	No	Yes	No	Yes	No	No	No	No		No		No		No		No
527	30	protestant	married	urban	pimary education	secondary education	house wife	merchant	5	0	3100	Yes	Safe	Yes	Yes	Yes	Yes	19	4	3	>= 4 years	36	No	fourth visit	Yes	No	Yes	Yes	No	No	No	No	No	Yes	No	Yes	No	No	No	No		No		No		No		No
528	20	protestant	married	rural	secondary education	only read and write	house wife	government employee	3	1	1500	Yes	UnSafe	Yes	No	No	No	16	4	2	2 to 4 years	32	Yes	third visit	No	Yes	Yes	Yes	Yes	No	No	No	No	Yes	No	Yes	No	No	No	Yes	Rarely	Yes	Rarely	Yes	Rarely	No		Yes	Often
529	26	orthodox	married	rural	preparatory	unable to read and write	house wife	farmer	3	0	2000	Yes	Safe	No	No	No	No	19	2	1	2 to 4 years	24	Yes	first visit	Yes				No	No	No	No	No	No	No	No	No	No	No	No		No		No		No		No
530	27	protestant	married	urban	secondary education	preparatory	house wife	government employee	3	1	3400	Yes	Safe	Yes	Yes	Yes	Yes	22	2	1	2 to 4 years	20	Yes	first visit	Yes				No	No	No	No	No	Yes	No	Yes	No	Yes	No	No		No		No		No		No
531	20	protestant	married	rural	secondary education	level and dipiloma	government employee	farmer	2	0	2000	Yes	Safe	Yes	No	No	No	20	1			38	Yes	fourth visit	Yes	No	Yes	No	No	No	No	No	No	Yes	No	Yes	No	Yes	Yes	No		No		No		Yes	Rarely	No
532	20	protestant	married	rural	pimary education	secondary education	house wife	daily laborer	2	0	2500	Yes	Safe	No	No	No	No	19	1			36	Yes	fourth visit	No	No	Yes	No	No	No	No	No	No	No	No	No	No	No	No	No		No		No		No		No
533	20	protestant	married	urban	level and dipiloma	level and dipiloma	house wife	government employee	2	0	4500	Yes	Safe	No	No	No	No	18	1			29	Yes	second visit	No	No	Yes	No	No	No	No	No	No	Yes	Yes	Yes	No	No	No	No		No		No		No		No
534	21	protestant	married	rural	secondary education	pimary education	house wife	daily laborer	3	1	800	Yes	Safe	No	Yes	No	Yes	16	2	1	>= 4 years	38	Yes	fourth visit	Yes	No	Yes	No	No	No	No	No	No	Yes	No	Yes	No	No	No	No		No		No		No		No
535	21	protestant	married	urban	level and dipiloma	secondary education	government employee	merchant	2	0	9000	Yes	Safe	Yes	Yes	Yes	Yes	19	1			38	Yes	third visit	Yes	Yes	Yes	Yes	No	No	No	No	No	Yes	Yes	Yes	No	No	No	No		No		No		No		No
536	16	protestant	married	urban	degree and above	secondary education	merchant	merchant	5	1	8500	No	Safe	Yes	Yes	Yes	Yes	20	4	3	2 to 4 years	31	Yes	second visit	Yes	Yes	Yes	No	No	No	No	No	No	Yes	Yes	Yes	No	No	No	No		No		No		No		No
537	32	protestant	married	urban	unable to read and write	degree and above	house wife	farmer	5	0	1800	Yes	Safe	Yes	Yes	Yes	Yes	22	4	3	2 to 4 years	36	Yes	fourth visit	Yes	Yes	Yes	No	No	No	No	No	No	Yes	No	No	Yes	Yes	No	Yes	Sometimes	Yes	Sometimes	Yes	Rarely	No		No
538	23	protestant	married	rural	pimary education	unable to read and write	house wife	farmer	4	1	2000	Yes	Safe	Yes	Yes	Yes	Yes	20	3	2	2 to 4 years	30	Yes	second visit	Yes	No	Yes	No	No	No	No	No	No	No	No	No	No	No	No	Yes	Rarely	Yes	Rarely	No		No		No
539	32	muslim	married	urban	secondary education	pimary education	house wife	merchant	2	0	100000	Yes	Safe	Yes	Yes	Yes	Yes	19	1			30	Yes	second visit	No	Yes	No	No	No	No	No	No	No	Yes	Yes	Yes	No	No	No	No		No		No		No		No
540	22	protestant	married	rural	only read and write	only read and write	government employee	merchant	2	0	1000	Yes	Safe	No	No	No	No	21	1			38	Yes	fourth visit	No	Yes	Yes	No	Yes	Yes	No	No	No	Yes	No	No	No	Yes	Yes	No		No		No		No		No
541	18	protestant	married	urban	preparatory	preparatory	student	merchant	2	0	5000	Yes	Safe	No	No	No	No	18	1			34	Yes	second visit	No	No	Yes	No	No	No	No	No	No	Yes	Yes	Yes	No	No	No	No		No		No		No		No
542	33	orthodox	married	urban	secondary education	secondary education	house wife	daily laborer	2	0	1500	Yes	Safe	No	No	No	No	19	1			36	Yes	fourth visit	Yes	No	Yes	No	No	No	No	No	No	No	No	No	No	No	No	No		No		No		No		No
543	30	protestant	married	urban	unable to read and write	unable to read and write	merchant	farmer	3	0	2500	Yes	Safe	Yes	No	No	Yes	23	3	1	>= 4 years	36	Yes	fourth visit	Yes	Yes	Yes	Yes	Yes	No	Yes	No	No	Yes	No	Yes	No	No	Yes	Yes	Rarely	Yes	Often	No		No		No
544	31	protestant	married	rural	pimary education	only read and write	house wife	farmer	4	1	2000	Yes	Safe	No	No	No	No	20	2	1	2 to 4 years	30	Yes	second visit	Yes	Yes	Yes	No	Yes	No	No	No	No	No	No	No	No	No	No	No		No		No		No		No
545	25	muslim	married	urban	level and dipiloma	preparatory	house wife	merchant	2	0	3500	No	Safe	Yes	Yes	Yes	Yes	23	1			30	Yes	second visit	Yes	No	Yes	No	No	No	No	No	No	No	No	No	No	Yes	No	No		No		No		No		No
546	26	protestant	married	urban	preparatory	unable to read and write	house wife	merchant	3	1	400	No	UnSafe	No	No	No	No	18	3	2	2 to 4 years	28	Yes	fourth visit	Yes	No	No	No	No	Yes	No	No	Yes	Yes	No	Yes	No	No	No	No		Yes	Sometimes	Yes	Sometimes	Yes	Sometimes	No
547	21	protestant	married	rural	pimary education	secondary education	house wife	daily laborer	2	0	3000	Yes	Safe	Yes	Yes	Yes	Yes	18	1			30	Yes	third visit	No	Yes	Yes	No	No	No	Yes	Yes	Yes	Yes	Yes	Yes	No	No	No	No		No		No		No		No
548	18	orthodox	married	urban	secondary education	pimary education	merchant	merchant	3	1	7000	Yes	Safe	Yes	Yes	Yes	Yes	17	2	1	<2 years	20	Yes	second visit	Yes	Yes	Yes	No	No	No	No	No	No	Yes	Yes	No	Yes	No	No	No		No		No		No		No
549	29	protestant	married	rural	only read and write	secondary education	merchant	farmer	2	0	1000	Yes	Safe	Yes	No	Yes	Yes	20	1			36	Yes	second visit	No	Yes	Yes	No	No	No	No	No	No	Yes	Yes	Yes	No	Yes	No	Yes	Rarely	Yes	Rarely	Yes	Rarely	Yes	Rarely	Yes	Sometimes
550	28	orthodox	married	urban	preparatory	degree and above	merchant	government employee	3	1	1400	Yes	Safe	No	Yes	Yes	Yes	22	2	1	2 to 4 years	36	Yes	third visit	Yes	Yes	Yes	No	No	No	No	No	Yes	Yes	Yes	Yes	No	Yes	No	No		No		No		No		No
551	26	orthodox	married	urban	level and dipiloma	only read and write	government employee	daily laborer	3	1	9000	Yes	Safe	Yes	Yes	Yes	Yes	20	2	1	>= 4 years	33	Yes	third visit	Yes	Yes	Yes	No	No	No	No	No	No	Yes	Yes	Yes	Yes	Yes	No	No		No		No		No		No
552	18	orthodox	married	rural	pimary education	preparatory	house wife	farmer	6	1	2800	Yes	Safe	Yes	Yes	Yes	Yes	16	2	1	2 to 4 years	26	Yes	second visit	Yes	No	Yes	No	No	No	No	No	No	Yes	No	No	No	No	No	Yes	Rarely	Yes	Rarely	No		No		Yes	Sometimes
553	24	orthodox	married	rural	degree and above	only read and write	house wife	daily laborer	3	1	1500	Yes	Safe	No	No	No	No	19	2	1	2 to 4 years	30	Yes	second visit	Yes	No	Yes	No	No	No	No	No	No	No	No	No	No	No	No	No		No		No		No		No
554	20	protestant	married	urban	degree and above	only read and write	government employee	government employee	2	0	10000	Yes	Safe	Yes	Yes	Yes	Yes	20	1			34	Yes	third visit	Yes	Yes	Yes	Yes	No	No	No	No	No	Yes	Yes	Yes	No	No	No	No		No		No		No		No
555	25	protestant	married	rural	secondary education	secondary education	house wife	daily laborer	3	1	400	Yes	Safe	Yes	Yes	Yes	Yes	20	2	1	2 to 4 years	31	Yes	fourth visit	Yes	Yes	Yes	No	No	No	No	No	No	No	No	No	No	No	No	Yes	Sometimes	Yes	Rarely	No		No		No
556	26	others	married	urban	level and dipiloma	degree and above	government employee	government employee	4	1	7500	Yes	Safe	No	No	No	No	19	3	2	2 to 4 years	30	Yes	second visit	Yes	Yes	Yes	No	No	No	No	No	No	Yes	Yes	Yes	No	No	No	No		No		No		No		No
557	35	muslim	married	urban	secondary education	preparatory	merchant	merchant	4	1	12000	Yes	Safe	No	No	No	No	18	3	2	2 to 4 years	32	Yes	third visit	Yes	No	Yes	No	No	No	No	No	No	Yes	Yes	Yes	No	Yes	No	No		No		No		No		No
558	28	protestant	married	rural	unable to read and write	unable to read and write	merchant	farmer	4	1	300	Yes	UnSafe	No	No	No	No	18	3	2	2 to 4 years	36	No	third visit	No	No	Yes	No	Yes	No	No	No	No	Yes	No	No	No	No	No	Yes	Sometimes	Yes	Sometimes	Yes	Often	No		No
559	32	orthodox	married	rural	only read and write	only read and write	house wife	farmer	5	1	1000	Yes	Safe	No	No	No	No	17	4	3	<2 years	28	Yes	first visit	Yes				No	No	No	No	No	No	No	No	No	No	No	Yes	Sometimes	Yes	Often	Yes	Often	No		No
560	30	orthodox	married	urban	degree and above	degree and above	government employee	government employee	3	0	10000	Yes	Safe	Yes	Yes	Yes	Yes	18	2	1	>= 4 years	19	Yes	first visit	Yes				No	No	No	No	No	Yes	Yes	Yes	No	No	No	No		No		No		No		No
561	30	protestant	married	rural	level and dipiloma	secondary education	merchant	government employee	2	0	2000	Yes	Safe	No	No	No	No	19	2	0		34	Yes	fourth visit	No	No	Yes	No	Yes	No	No	No	No	Yes	No	No	No	Yes	Yes	No		Yes	Rarely	No		No		No
562	24	muslim	married	urban	preparatory	level and dipiloma	merchant	merchant	3	1	1500	Yes	Safe	No	No	No	No	20	2	1	2 to 4 years	28	Yes	first visit	Yes				No	No	No	No	No	Yes	No	No	No	Yes	No	No		Yes	Sometimes	Yes	Rarely	No		Yes	Rarely
563	40	protestant	married	rural	unable to read and write	level and dipiloma	house wife	farmer	5	0	1000	Yes	Safe	No	No	No	No	19	3	2	2 to 4 years	28	Yes	second visit	Yes	No	Yes	No	No	No	No	No	No	No	No	No	No	No	No	No		No		No		No		No
564	25	protestant	married	urban	pimary education	pimary education	house wife	daily laborer	3	0	3000	Yes	Safe	Yes	Yes	Yes	Yes	16	2	1	>= 4 years	38	Yes	fourth visit	Yes	No	Yes	Yes	No	No	No	No	No	Yes	No	Yes	No	Yes	No	No		No		No		No		No
565	26	protestant	married	rural	level and dipiloma	degree and above	government employee	government employee	3	1	8500	Yes	Safe	Yes	Yes	Yes	Yes	20	2	1	2 to 4 years	34	Yes	third visit	Yes	Yes	Yes	No	No	No	No	No	No	Yes	Yes	Yes	No	Yes	No	No		No		No		No		No
566	30	protestant	married	rural	only read and write	level and dipiloma	house wife	farmer	6	2	1300	Yes	Safe	No	No	No	No	19	4	3	<2 years	29	No	second visit	Yes	No	Yes	No	No	No	No	No	No	No	No	No	No	No	No	No		No		Yes	Rarely	Yes	Sometimes	No
567	25	others	married	rural	only read and write	secondary education	house wife	daily laborer	3	1	1200	Yes	Safe	Yes	Yes	Yes	Yes	20	2	1	2 to 4 years	28	Yes	first visit	Yes				Yes	No	No	No	No	Yes	No	No	Yes	No	No	No		No		No		No		No
568	20	protestant	married	urban	degree and above	level and dipiloma	student	government employee	2	1	5400	Yes	Safe	Yes	Yes	Yes	Yes	18	1			30	Yes	first visit	Yes				No	No	No	No	No	Yes	Yes	Yes	No	No	No	No		No		No		No		No
569	22	protestant	married	rural	secondary education	secondary education	house wife	farmer	3	1	4000	Yes	Safe	Yes	Yes	Yes	Yes	18	2	1	2 to 4 years	34	Yes	third visit	Yes	Yes	Yes	No	No	No	No	No	No	Yes	Yes	No	No	No	No	No		No		No		No		No
570	25	protestant	married	rural	level and dipiloma	only read and write	government employee	farmer	3	1	300	Yes	Safe	Yes	No	No	No	18	2	1	2 to 4 years	34	Yes	third visit	Yes	No	Yes	Yes	No	No	No	No	No	Yes	No	No	No	No	Yes	No		Yes	Sometimes	Yes	Sometimes	No		Yes	Sometimes
571	25	protestant	married	rural	unable to read and write	unable to read and write	house wife	farmer	2	0	800	Yes	UnSafe	Yes	No	No	No	18	2	1	<2 years	30	No	second visit	Yes	Yes	Yes	No	Yes	No	No	No	No	No	No	No	No	No	No	No		No		No		No		No
572	25	others	married	urban	degree and above	secondary education	daily laborer	daily laborer	4	0	250	Yes	Safe	Yes	Yes	Yes	Yes	20	1			28	Yes	first visit	No				No	No	No	No	No	Yes	No	Yes	No	No	No	No		No		No		No		No
573	27	protestant	married	rural	pimary education	pimary education	house wife	government employee	4	0	500	Yes	Safe	No	No	No	No	18	3	2	>= 4 years	38	Yes	first visit	Yes				No	No	No	No	No	Yes	No	No	No	No	No	No		No		No		No		No
574	22	protestant	married	urban	pimary education	preparatory	house wife	merchant	2	0	6000	Yes	Safe	No	No	No	No	20	1			32	Yes	second visit	No	Yes	Yes	No	No	No	No	No	No	No	Yes	Yes	No	No	No	No		No		No		No		No
575	22	protestant	married	rural	pimary education	secondary education	government employee	farmer	3	1	900	Yes	Safe	Yes	No	No	No	19	2	1	2 to 4 years	32	Yes	second visit	Yes	No	Yes	No	No	No	No	No	No	No	No	No	No	No	No	No		No		No		No		No
576	20	protestant	married	rural	secondary education	degree and above	house wife	government employee	3	1	3000	Yes	Safe	Yes	Yes	Yes	Yes	15	2	1	2 to 4 years	19	Yes	first visit	Yes				No	No	No	No	No	Yes	No	No	No	No	No	No		No		No		No		No
577	25	protestant	married	urban	pimary education	pimary education	merchant	daily laborer	3	0	3000	Yes	Safe	No	No	No	No	18	2	1	>= 4 years	34	Yes	third visit	Yes	Yes	Yes	No	Yes	No	No	No	No	No	No	No	No	No	No	No		No		No		No		No
578	25	protestant	married	rural	secondary education	pimary education	house wife	farmer	3	0	3500	Yes	Safe	No	No	No	No	18	3	2	<2 years	32	Yes	first visit	Yes				No	No	No	No	No	No	No	No	No	No	No	No		No		No		No		No
579	25	protestant	married	rural	level and dipiloma	level and dipiloma	merchant	farmer	3	1	400	Yes	Safe	No	No	No	No	20	2	1	2 to 4 years	36	Yes	third visit	Yes	No	Yes	No	No	No	No	No	No	Yes	No	No	Yes	No	Yes	No		Yes	Often	Yes	Rarely	Yes	Often	No
580	24	protestant	married	rural	unable to read and write	pimary education	house wife	daily laborer	4	0	4500	Yes	Safe	No	No	No	No	18	3	2	2 to 4 years	34	Yes	third visit	Yes	Yes	Yes	No	No	No	No	No	No	Yes	Yes	No	No	No	No	No		No		No		No		No
581	28	orthodox	married	rural	secondary education	secondary education	house wife	farmer	6	0	600	Yes	Safe	No	No	No	No	17	1			18	Yes	first visit	Yes				No	No	No	No	No	No	No	Yes	Yes	No	No	No		Yes	Rarely	No		No		No
582	20	orthodox	married	urban	preparatory	pimary education	merchant	merchant	2	0	6000	Yes	Safe	Yes	Yes	Yes	Yes	19	1			30	Yes	second visit	Yes	Yes	Yes	No	No	No	No	No	No	Yes	Yes	Yes	No	No	No	Yes	Sometimes	No		No		No		No
583	20	others	married	rural	preparatory	preparatory	merchant	farmer	7	2	600	Yes	Safe	Yes	Yes	No	Yes	20	3	2	<2 years	28	No	second visit	Yes	Yes	Yes	No	No	No	No	No	No	Yes	No	Yes	Yes	No	No	No		No		No		No		No
584	18	protestant	married	urban	pimary education	pimary education	daily laborer	daily laborer	2	0	1000	Yes	Safe	Yes	Yes	Yes	Yes	17	1			28	Yes	second visit	No	No	No	No	No	No	No	No	No	No	No	No	No	No	No	No		No		No		No		No
585	22	orthodox	married	rural	secondary education	secondary education	daily laborer	farmer	3	1	1000	Yes	Safe	Yes	Yes	Yes	Yes	15	3	2	2 to 4 years	28	Yes	first visit	Yes				No	Yes	No	No	No	Yes	No	Yes	No	No	No	No		No		No		No		No
586	30	orthodox	married	urban	secondary education	pimary education	daily laborer	farmer	3	1	800	Yes	Safe	No	No	No	Yes	18	4	3	2 to 4 years	30	Yes	third visit	Yes	No	No	No	No	No	No	No	No	Yes	No	No	No	No	No	No		Yes	Often	Yes	Often	No		Yes	Sometimes
587	21	protestant	married	urban	secondary education	secondary education	daily laborer	daily laborer	2	1	1500	Yes	Safe	Yes	Yes	Yes	Yes	19	3	2	2 to 4 years	36	Yes	fourth visit	Yes	Yes	Yes	No	No	No	No	No	No	Yes	Yes	Yes	No	No	No	No		No		No		No		No
588	35	protestant	married	rural	unable to read and write	only read and write	house wife	farmer	6	1	900	Yes	Safe	No	No	No	No	18	7	6	<2 years	28	Yes	first visit	Yes				Yes	No	Yes	No	No	Yes	No	No	No	No	No	No		Yes	Sometimes	No		No		No
589	30	protestant	married	urban	pimary education	pimary education	merchant	merchant	5	0	4000	Yes	Safe	No	No	No	No	20	4	3	2 to 4 years	30	Yes	third visit	Yes	Yes	Yes	No	No	No	No	No	No	No	No	No	No	No	No	No		No		No		No		No
590	30	others	married	rural	pimary education	pimary education	house wife	daily laborer	4	0	600	Yes	Safe	No	No	No	No	18	4	2	>= 4 years	36	Yes	third visit	Yes	No	Yes	No	Yes	No	No	No	No	Yes	No	No	No	No	No	No		Yes	Sometimes	No		No		No
591	18	protestant	married	urban	degree and above	pimary education	house wife	daily laborer	2	0	1000	Yes	Safe	No	No	No	No	18	1			16	Yes	first visit	No				No	No	No	No	No	No	No	No	No	No	No	No		No		No		No		No
592	35	protestant	married	rural	pimary education	pimary education	merchant	farmer	6	1	1000	Yes	Safe	Yes	No	No	No	20	5	4	2 to 4 years	32	No	second visit	Yes	No	Yes	No	No	No	No	No	No	No	Yes	No	No	No	No	No		No		No		No		No
593	23	protestant	married	urban	preparatory	degree and above	student	government employee	2	0	4000	Yes	Safe	Yes	Yes	Yes	Yes	23	1			20	Yes	first visit	Yes				No	No	No	No	No	Yes	No	Yes	No	Yes	No	No		No		No		No		No
594	30	orthodox	married	rural	pimary education	pimary education	house wife	farmer	5	0	1600	Yes	Safe	Yes	Yes	Yes	Yes	15	5	4	>= 4 years	24	No	first visit	Yes				Yes	No	No	No	No	Yes	No	No	Yes	No	No	No		No		No		No		No
595	27	protestant	married	urban	preparatory	degree and above	house wife	government employee	3	1	4500	Yes	Safe	No	No	No	No	20	2	1	2 to 4 years	20	Yes	first visit	Yes				No	No	No	No	No	Yes	Yes	Yes	No	No	No	No		No		No		No		No
596	30	protestant	married	rural	pimary education	unable to read and write	government employee	farmer	4	0	4000	Yes	Safe	Yes	Yes	Yes	Yes	16	3	2	>= 4 years	22	Yes	third visit	Yes	No	Yes	No	No	No	No	No	No	Yes	No	Yes	Yes	No	No	No		No		No		No		No
597	27	protestant	married	rural	pimary education	pimary education	house wife	farmer	4	1	2500	Yes	Safe	No	No	No	No	19	3	2	2 to 4 years	26	Yes	first visit	Yes				Yes	No	No	No	Yes	No	No	No	No	Yes	No	No		No		No		No		No
598	21	others	married	urban	level and dipiloma	secondary education	merchant	daily laborer	3	1	1500	Yes	Safe	Yes	Yes	Yes	Yes	17	2	1	2 to 4 years	36	Yes	third visit	Yes	Yes	No	No	No	No	No	No	Yes	No	No	No	No	No	No	No		No		No		No		No
599	32	protestant	married	urban	degree and above	level and dipiloma	government employee	government employee	5	1	7800	Yes	Safe	No	No	No	No	22	1			30	Yes	third visit	Yes	Yes	Yes	Yes	No	No	No	No	No	Yes	Yes	Yes	No	No	No	No		No		No		No		No
600	23	protestant	married	urban	degree and above	degree and above	merchant	government employee	2	0	8000	Yes	Safe	Yes	Yes	Yes	Yes	22	1			24	Yes	fourth visit	Yes	Yes	Yes	No	No	No	No	No	No	Yes	No	Yes	No	No	No	No		No		No		No		No
601	19	orthodox	single	rural	pimary education		government employee		5	0	1000	Yes	Safe	No	No	No	No		1			28	No	first visit	No				No	No	No	No	No	No	No	No	No	No	No	No		No		No		No		No
602	30	muslim	married	urban	secondary education	secondary education	house wife	merchant	4	1	6000	Yes	Safe	No	No	No	No	19	2	1	2 to 4 years	31	Yes	second visit	No	Yes	Yes	No	No	No	No	No	No	Yes	Yes	Yes	No	No	No	No		No		No		No		No
603	21	orthodox	divorsed	urban	secondary education	preparatory	daily laborer	government employee	2	1	1000	Yes	Safe	Yes	Yes	Yes	Yes	16	2	1	2 to 4 years	28	No	first visit	Yes				No	No	No	No	No	Yes	Yes	No	No	No	No	Yes	Sometimes	Yes	Sometimes	Yes	Sometimes	No		Yes	Sometimes
604	31	protestant	married	urban	level and dipiloma	degree and above	government employee	daily laborer	3	1	5000	Yes	Safe	Yes	Yes	Yes	Yes	19	3	2	2 to 4 years	30	Yes	second visit	Yes	Yes	Yes	No	Yes	No	No	No	No	Yes	Yes	Yes	No	Yes	No	No		No		No		No		No
605	23	orthodox	married	rural	level and dipiloma	pimary education	house wife	farmer	3	0	1000	Yes	Safe	Yes	No	No	No	19	2	1	>= 4 years	32	Yes	third visit	Yes	No	Yes	No	No	No	No	No	No	Yes	Yes	No	No	No	No	No		Yes	Rarely	No		No		No
606	19	orthodox	married	urban	only read and write	only read and write	government employee	government employee	2	0	7000	Yes	Safe	Yes	Yes	Yes	Yes	19	1			33	Yes	second visit	No	Yes	Yes	No	No	No	No	No	No	Yes	Yes	Yes	No	Yes	No	No		No		No		No		No
607	25	others	married	urban	only read and write	level and dipiloma	house wife	daily laborer	4	0	3000	Yes	Safe	No	No	No	No	18	2	1	>= 4 years	36	Yes	fourth visit	Yes	No	Yes	Yes	Yes	Yes	No	No	No	Yes	No	Yes	No	No	No	No		No		No		No		No
608	24	muslim	married	urban	pimary education	secondary education	house wife	farmer	3	1	1500	Yes	Safe	No	No	No	No	19	2	1	<2 years	24	Yes	first visit	Yes				No	No	No	No	No	No	No	No	No	No	No	Yes	Rarely	Yes	Rarely	Yes	Rarely	No		No
609	35	orthodox	married	rural	pimary education	pimary education	government employee	government employee	2	0	1000	Yes	Safe	Yes	Yes	Yes	Yes	17	4	3	>= 4 years	34	Yes	third visit	Yes	No	Yes	No	No	No	No	No	No	Yes	No	No	Yes	No	No	No		No		No		No		No
610	20	protestant	married	rural	secondary education	preparatory	house wife	daily laborer	2	0	3000	Yes	Safe	No	No	No	No	18	1			36	Yes	fourth visit	Yes	Yes	Yes	No	No	No	No	No	No	Yes	Yes	Yes	No	No	No	No		No		No		No		No
611	18	protestant	married	rural	level and dipiloma	secondary education	student	farmer	5	0	1000	Yes	Safe	Yes	Yes	Yes	Yes	17	1			28	Yes	second visit	No	No	Yes	No	No	No	No	No	No	Yes	No	No	No	No	No	Yes	Sometimes	Yes	Often	No		No		Yes	Often
612	19	orthodox	married	urban	pimary education	preparatory	house wife	government employee	2	0	4500	Yes	Safe	No	No	No	No	19	1			24	Yes	first visit	No				Yes	No	No	No	No	Yes	Yes	Yes	No	No	No	No		No		No		No		No
613	30	others	married	rural	pimary education	secondary education	government employee	government employee	3	0	800	Yes	Safe	Yes	Yes	Yes	Yes	20	2	1	>= 4 years	28	Yes	first visit	No				Yes	No	No	No	No	Yes	No	No	No	No	No	No		No		No		No		No
614	27	orthodox	married	rural	pimary education	secondary education	house wife	farmer	4	1	1500	Yes	Safe	No	No	No	No	19	2	1	2 to 4 years	30	Yes	second visit	Yes	No	Yes	No	No	No	No	No	No	No	No	No	No	No	No	No		No		No		No		No
615	36	orthodox	married	urban	pimary education	pimary education	government employee	daily laborer	4	0	2000	Yes	Safe	Yes	Yes	Yes	Yes	27	3	2	>= 4 years	26	Yes	second visit	Yes	No	Yes	No	No	No	No	No	No	Yes	No	No	Yes	Yes	No	No		No		No		No		No
616	19	protestant	married	urban	secondary education	secondary education	daily laborer	government employee	2	0	4100	Yes	Safe	No	No	No	No	19	1			26	Yes	first visit	Yes				No	No	No	No	No	Yes	Yes	Yes	No	No	No	No		No		No		No		No
617	27	protestant	married	urban	preparatory	pimary education	house wife	merchant	4	1	1500	Yes	Safe	Yes	No	No	No	20	2	1	>= 4 years	28	Yes	third visit	Yes	No	Yes	No	No	No	No	No	No	Yes	Yes	No	No	No	No	No		No		No		No		No
618	27	muslim	married	urban	level and dipiloma	preparatory	house wife	merchant	5	1	5600	Yes	Safe	No	No	No	No	19	3	2	2 to 4 years	36	Yes	fourth visit	Yes	Yes	Yes	No	No	No	Yes	No	No	Yes	Yes	Yes	No	No	No	No		No		No		No		No
619	22	protestant	married	urban	pimary education	secondary education	house wife	daily laborer	3	0	600	Yes	Safe	Yes	Yes	Yes	Yes	18	2	1	>= 4 years	34	Yes	fourth visit	Yes	Yes	Yes	No	No	No	No	No	No	Yes	No	Yes	No	No	No	No		No		No		No		No
620	22	protestant	married	rural	pimary education	pimary education	house wife	daily laborer	3	0	2800	Yes	Safe	No	No	No	No	19	2	1	2 to 4 years	30	Yes	second visit	Yes	No	Yes	No	Yes	No	No	No	No	No	No	No	No	No	No	No		No		No		No		No
621	30	orthodox	married	urban	secondary education	secondary education	merchant	daily laborer	3	0	3000	Yes	Safe	Yes	Yes	Yes	Yes	24	2	1	>= 4 years	24	Yes	second visit	Yes	Yes	Yes	No	No	No	Yes	No	No	Yes	No	Yes	No	No	No	No		No		No		No		No
622	30	protestant	married	urban	level and dipiloma	pimary education	government employee	government employee	4	0	10000	Yes	Safe	No	No	No	No	19	2	1	2 to 4 years	24	Yes	third visit	Yes	No	Yes	No	No	No	No	No	No	No	No	No	No	No	No	No		No		No		No		No
623	28	others	married	urban	degree and above	pimary education	student	merchant	4	0	500	Yes	Safe	Yes	Yes	Yes	Yes	18	3	2	>= 4 years	28	Yes	second visit	Yes	No	Yes	No	Yes	No	No	No	No	No	No	No	Yes	No	No	Yes	Rarely	Yes	Sometimes	No		No		No
624	35	protestant	married	rural	unable to read and write	unable to read and write	house wife	daily laborer	7	1	2300	Yes	Safe	No	No	No	No	20	5	4	2 to 4 years	26	Yes	first visit	Yes				No	Yes	No	No	No	No	No	No	No	Yes	No	No		No		No		No		No
625	28	protestant	married	rural	secondary education	secondary education	house wife	daily laborer	3	1	400	Yes	Safe	No	Yes	No	No	22	3	1	2 to 4 years	34	Yes	third visit	Yes	No	Yes	No	Yes	No	Yes	No	No	Yes	No	Yes	No	Yes	No	No		No		No		No		No
626	30	muslim	married	rural	pimary education	secondary education	house wife	daily laborer	5	2	4000	Yes	Safe	No	No	No	No	22	3	2	>= 4 years	27	Yes	second visit	Yes	Yes	Yes	No	Yes	Yes	No	No	No	Yes	No	Yes	No	No	No	No		No		No		No		No
627	20	protestant	married	urban	pimary education	pimary education	student	farmer	2	0	1000	Yes	Safe	Yes	No	No	Yes	18	1			20	Yes	second visit	Yes	Yes	Yes	No	No	Yes	Yes	Yes	No	Yes	No	Yes	No	No	No	No		Yes	Sometimes	No		No		No
628	20	protestant	married	urban	secondary education	degree and above	house wife	government employee	2	0	5000	Yes	Safe	No	No	No	No	19	1			38	Yes	fourth visit	No	Yes	Yes	Yes	No	No	No	No	No	Yes	Yes	Yes	No	No	No	No		No		No		No		No
629	25	orthodox	married	rural	degree and above	level and dipiloma	house wife	government employee	5	1	2000	Yes	Safe	No	No	No	No	18	2	1	<2 years	32	No	third visit	Yes	Yes	Yes	No	No	No	No	No	Yes	Yes	No	No	No	Yes	Yes	No		No		No		No		No
630	40	muslim	married	rural	secondary education	pimary education	house wife	daily laborer	7	0	3500	Yes	Safe	No	No	No	No	22	6	5	2 to 4 years	30	No	third visit	Yes	No	Yes	No	No	No	No	No	No	No	No	No	No	No	No	No		No		No		No		No
631	28	protestant	married	urban	secondary education	preparatory	house wife	merchant	4	0	800	Yes	Safe	Yes	No	No	Yes	16	3	2	>= 4 years	28	Yes	first visit	Yes				Yes	No	No	No	No	Yes	No	No	No	No	Yes	No		No		No		No		No
632	26	protestant	married	urban	level and dipiloma	level and dipiloma	government employee	government employee	2	0	3900	Yes	Safe	Yes	Yes	Yes	Yes	22	1			26	Yes	second visit	Yes	Yes	Yes	No	No	No	No	No	No	Yes	Yes	Yes	Yes	Yes	No	No		No		No		No		No
633	27	orthodox	married	urban	pimary education	secondary education	house wife	merchant	5	1	1500	Yes	Safe	Yes	Yes	Yes	Yes	18	4	2	2 to 4 years	32	Yes	first visit	Yes				Yes	No	No	No	No	No	Yes	Yes	No	No	No	No		No		No		No		No
634	34	muslim	married	urban	preparatory	secondary education	student	government employee	5	0	4500	Yes	Safe	No	No	No	No	22	3	2	>= 4 years	31	Yes	third visit	Yes	No	Yes	No	No	No	No	No	No	No	No	No	No	No	No	No		No		No		No		No
635	25	protestant	married	urban	pimary education	pimary education	merchant	daily laborer	4	0	800	Yes	Safe	Yes	Yes	Yes	Yes	18	3	2	2 to 4 years	32	Yes	second visit	Yes	No	Yes	No	No	No	No	No	No	Yes	No	No	No	No	No	No		No		No		No		No
636	25	protestant	married	urban	level and dipiloma	level and dipiloma	house wife	farmer	3	0	3500	Yes	Safe	No	No	No	No	22	2	1	>= 4 years	36	Yes	third visit	Yes	No	Yes	No	No	No	No	No	No	No	No	No	No	No	No	No		No		No		No		No
637	20	protestant	married	urban	secondary education	secondary education	house wife	farmer	2	0	5000	Yes	Safe	Yes	Yes	Yes	Yes	20	1			34	Yes	third visit	No	No	No	No	No	No	Yes	No	Yes	Yes	Yes	No	No	No	No	No		No		No		No		No
638	29	orthodox	married	rural	unable to read and write	unable to read and write	house wife	daily laborer	2	0	1500	Yes	Safe	No	No	No	No	19	1			30	Yes	third visit	No	Yes	Yes	No	No	No	No	No	No	Yes	Yes	Yes	No	No	No	No		No		No		No		No
639	22	protestant	married	urban	pimary education	secondary education	student	merchant	3	1	300	Yes	Safe	No	No	No	No	16	2	1	2 to 4 years	34	No	first visit	Yes				No	No	No	No	No	Yes	No	No	No	No	No	Yes	Rarely	Yes	Rarely	No		No		No
640	34	protestant	married	urban	pimary education	preparatory	student	daily laborer	4	0	5000	Yes	Safe	No	No	No	No	25	2	2	>= 4 years	38	Yes	fourth visit	Yes	Yes	Yes	No	No	No	No	No	No	Yes	Yes	Yes	No	No	No	No		No		No		No		No
641	20	protestant	married	urban	unable to read and write	pimary education	house wife	farmer	3	0	100	Yes	Safe	No	Yes	No	No	18	2	1	>= 4 years	30	Yes	first visit	Yes				Yes	Yes	Yes	No	No	No	No	Yes	No	No	Yes	No		Yes	Rarely	Yes	Rarely	No		Yes	Rarely
642	25	orthodox	married	rural	only read and write	secondary education	daily laborer	daily laborer	2	0	500	No	UnSafe	No	No	No	No	23	1			37	Yes	fourth visit	No	No	Yes	No	No	Yes	No	Yes	No	No	No	No	No	Yes	Yes	Yes	Rarely	Yes	Rarely	Yes	Rarely	No		No
643	17	protestant	married	rural	pimary education	secondary education	house wife	merchant	7	0	1500	Yes	Safe	Yes	Yes	Yes	Yes	16	1			36	Yes	third visit	No	No	Yes	Yes	No	No	No	No	No	Yes	No	No	No	No	No	No		No		No		No		No
644	24	muslim	married	urban	secondary education	secondary education	merchant	daily laborer	3	0	5000	Yes	Safe	Yes	Yes	Yes	Yes	20	1			36	Yes	fourth visit	No	Yes	Yes	Yes	No	No	No	No	No	Yes	Yes	Yes	Yes	Yes	No	No		No		No		No		No
645	38	protestant	married	rural	pimary education	degree and above	student	daily laborer	5	0	1600	Yes	Safe	Yes	Yes	Yes	Yes	24	4	3	2 to 4 years	32	Yes	first visit	Yes				No	No	No	No	No	Yes	Yes	Yes	No	No	No	No		No		No		No		No
646	25	orthodox	married	rural	only read and write	pimary education	house wife	farmer	2	0	1500	Yes	Safe	Yes	Yes	Yes	Yes	20	2	1	2 to 4 years	34	Yes	third visit	Yes	Yes	Yes	No	Yes	No	Yes	Yes	No	Yes	Yes	Yes	Yes	No	No	No		No		No		No		No
647	20	protestant	married	rural	secondary education	secondary education	house wife	merchant	2	0	300	Yes	Safe	No	No	No	No	17	1			22	Yes	first visit	Yes				No	No	No	No	No	No	Yes	Yes	Yes	No	No	No		No		No		No		No
648	30	muslim	married	urban	secondary education	preparatory	house wife	daily laborer	5	1	3900	Yes	Safe	Yes	Yes	Yes	Yes	21	3	2	2 to 4 years	28	Yes	second visit	Yes	Yes	Yes	No	No	No	No	No	Yes	Yes	Yes	Yes	Yes	No	No	No		No		No		No		No
649	20	protestant	married	rural	pimary education	level and dipiloma	student	farmer	3	1	1000	Yes	Safe	Yes	No	No	No	17	2	1		28	Yes	third visit	Yes	No	Yes	No	No	No	No	No	No	Yes	No	Yes	No	No	No	No		No		No		No		No
650	19	protestant	married	rural	pimary education	pimary education	house wife	farmer	2	0	1800	Yes	UnSafe	No	No	No	No	19	1			28	Yes	first visit	No				No	No	No	No	No	Yes	Yes	Yes	Yes	No	No	No		No		No		No		No
651	17	orthodox	single	rural	pimary education		student		3	0	500	Yes	Safe	No	No	No	No	20	1			34	No	first visit	Yes				No	No	No	No	No	No	No	No	No	No	Yes	No		No		No		No		No
652	28	protestant	married	urban	level and dipiloma	degree and above	government employee	government employee	3	0	4500	Yes	Safe	Yes	Yes	Yes	Yes	19	2	1	>= 4 years	34	Yes	second visit	Yes	Yes	Yes	No	No	No	No	No	No	Yes	Yes	Yes	No	No	No	No		No		No		No		No
653	34	orthodox	married	urban	level and dipiloma	degree and above	government employee	government employee	5	1	6500	Yes	Safe	Yes	Yes	Yes	Yes	24	3	2	2 to 4 years	37	Yes	fourth visit	Yes	Yes	Yes	Yes	Yes	Yes	Yes	Yes	No	Yes	Yes	Yes	Yes	No	No	No		No		No		No		No
654	24	orthodox	married	rural	secondary education	pimary education	house wife	farmer	2	0	1500	Yes	Safe	No	No	No	No	22	1			24	Yes	first visit	Yes				No	Yes	No	No	No	Yes	Yes	Yes	No	No	No	No		No		No		No		No
655	31	protestant	married	urban	level and dipiloma	level and dipiloma	government employee	government employee	4	1	8000	Yes	Safe	Yes	Yes	Yes	Yes	23	2	1	2 to 4 years	38	Yes	fourth visit	No	Yes	Yes	No	No	No	No	No	No	Yes	No	Yes	No	No	No	No		No		No		No		No
656	18	protestant	married	urban	preparatory	degree and above	government employee	daily laborer	2	0	4000	Yes	Safe	Yes	Yes	No	Yes	17	1			28	Yes	third visit	No	No	Yes	No	No	No	No	No	No	Yes	No	Yes	No	No	No	No		No		No		No		No
657	30	protestant	married	urban	pimary education	secondary education	house wife	merchant	5	0	3100	Yes	Safe	Yes	Yes	Yes	Yes	19	4	3	>= 4 years	36	No	fourth visit	Yes	No	Yes	Yes	No	No	Yes	No	No	Yes	No	Yes	No	No	No	No		No		No		No		No
658	20	protestant	married	rural	secondary education	only read and write	house wife	government employee	3	1	1500	Yes	UnSafe	Yes	No	No	No	16	4	2	2 to 4 years	32	Yes	third visit	No	Yes	Yes	No	Yes	No	No	No	No	Yes	No	Yes	No	No	No	Yes	Rarely	Yes	Rarely	Yes	Rarely	No		Yes	Often
659	26	orthodox	married	rural	preparatory	unable to read and write	house wife	farmer	3	0	2000	Yes	Safe	No	No	No	No	19	2	1	2 to 4 years	24	Yes	first visit	Yes				No	No	No	No	No	No	No	No	No	No	No	No		No		No		No		No
660	27	protestant	married	urban	secondary education	preparatory	house wife	government employee	3	1	3400	Yes	Safe	Yes	Yes	Yes	Yes	22	2	1	2 to 4 years	20	Yes	first visit	Yes				No	No	No	No	No	Yes	No	Yes	No	Yes	No	No		No		No		No		No
661	20	others	married	rural	secondary education	level and dipiloma	government employee	farmer	2	0	2000	Yes	Safe	Yes	No	No	No	20	1			38	Yes	fourth visit	Yes	No	Yes	No	No	No	No	No	No	Yes	No	Yes	No	Yes	Yes	No		No		No		Yes	Rarely	No
662	20	protestant	married	rural	pimary education	secondary education	house wife	daily laborer	2	0	2500	Yes	Safe	No	No	No	No	19	1			36	Yes	fourth visit	No	No	Yes	No	No	No	No	No	No	No	No	No	No	No	No	No		No		No		No		No
663	20	protestant	married	urban	level and dipiloma	level and dipiloma	house wife	government employee	2	0	4500	Yes	Safe	No	No	No	No	18	1			29	Yes	second visit	No	No	Yes	No	No	No	Yes	No	No	Yes	Yes	Yes	No	No	No	No		No		No		No		No
664	21	protestant	married	rural	secondary education	pimary education	house wife	daily laborer	3	1	800	Yes	UnSafe	No	Yes	No	Yes	16	2	1	>= 4 years	38	Yes	fourth visit	Yes	No	Yes	No	No	No	No	No	No	Yes	No	Yes	No	No	No	No		No		No		No		No
665	21	protestant	married	urban	level and dipiloma	secondary education	government employee	merchant	2	0	9000	Yes	Safe	Yes	Yes	Yes	Yes	19	1			38	Yes	third visit	Yes	Yes	Yes	Yes	No	No	No	No	No	Yes	Yes	Yes	No	No	No	No		No		No		No		No
666	16	protestant	married	urban	degree and above	secondary education	merchant	merchant	5	1	8500	No	Safe	Yes	Yes	Yes	Yes	20	4	3	2 to 4 years	31	Yes	second visit	Yes	Yes	Yes	No	No	No	Yes	No	No	Yes	Yes	Yes	No	No	No	No		No		No		No		No
667	32	protestant	married	urban	unable to read and write	degree and above	house wife	farmer	5	0	1800	Yes	Safe	Yes	Yes	Yes	Yes	22	4	3	2 to 4 years	36	Yes	fourth visit	Yes	Yes	Yes	No	No	No	No	No	No	Yes	No	No	Yes	Yes	No	Yes	Sometimes	Yes	Sometimes	Yes	Rarely	No		No
668	23	protestant	married	rural	pimary education	unable to read and write	house wife	farmer	4	1	2000	Yes	Safe	Yes	Yes	Yes	Yes	20	3	2	2 to 4 years	30	Yes	second visit	Yes	No	Yes	No	No	No	No	No	No	No	No	No	No	No	No	Yes	Rarely	Yes	Rarely	No		No		No
669	32	muslim	married	urban	secondary education	pimary education	house wife	merchant	2	0	100000	Yes	Safe	Yes	Yes	Yes	Yes	19	1			30	Yes	second visit	No	Yes	No	No	No	No	No	No	No	Yes	Yes	Yes	No	No	No	No		No		No		No		No
670	22	protestant	married	rural	only read and write	only read and write	government employee	farmer	2	0	1000	Yes	Safe	No	No	No	No	21	1			38	Yes	fourth visit	No	Yes	Yes	No	Yes	Yes	Yes	No	No	Yes	No	No	No	Yes	Yes	No		No		No		No		No
671	18	protestant	married	urban	preparatory	preparatory	student	merchant	2	0	5000	Yes	Safe	No	No	No	No	18	1			34	Yes	second visit	No	No	Yes	No	No	No	No	No	No	Yes	Yes	Yes	No	No	No	No		No		No		No		No
672	33	orthodox	married	urban	secondary education	secondary education	house wife	daily laborer	2	0	1500	Yes	Safe	No	No	No	No	19	1			36	Yes	fourth visit	Yes	No	Yes	No	No	No	No	No	No	No	No	No	No	No	No	No		No		No		No		No
673	30	protestant	married	urban	unable to read and write	unable to read and write	merchant	farmer	3	0	2500	Yes	Safe	Yes	No	No	Yes	23	3	1	>= 4 years	36	Yes	fourth visit	Yes	Yes	Yes	No	Yes	No	Yes	No	No	Yes	No	Yes	No	No	Yes	Yes	Rarely	Yes	Often	No		No		No
674	31	protestant	married	rural	pimary education	only read and write	house wife	farmer	4	1	2000	Yes	Safe	No	No	No	No	20	2	1	2 to 4 years	30	Yes	second visit	Yes	Yes	Yes	No	Yes	No	No	No	No	No	No	No	No	No	No	No		No		No		No		No
675	25	muslim	married	urban	level and dipiloma	preparatory	house wife	merchant	2	0	3500	No	Safe	Yes	Yes	Yes	Yes	23	1			30	Yes	second visit	Yes	No	Yes	No	No	No	No	No	No	No	No	No	No	Yes	No	No		No		No		No		No
676	26	protestant	married	urban	preparatory	unable to read and write	house wife	farmer	3	1	400	No	UnSafe	No	No	No	No	18	3	2	2 to 4 years	28	Yes	fourth visit	Yes	No	No	No	No	Yes	No	No	Yes	Yes	No	Yes	No	No	No	No		Yes	Sometimes	Yes	Sometimes	Yes	Sometimes	No
677	21	protestant	married	rural	pimary education	secondary education	house wife	daily laborer	2	0	3000	Yes	UnSafe	Yes	Yes	Yes	Yes	18	1			30	Yes	third visit	No	Yes	Yes	No	No	No	No	Yes	Yes	Yes	Yes	Yes	No	No	No	No		No		No		No		No
678	18	orthodox	married	urban	secondary education	pimary education	merchant	merchant	3	1	7000	Yes	Safe	Yes	Yes	Yes	Yes	17	2	1	<2 years	20	Yes	second visit	Yes	Yes	Yes	No	No	No	No	No	No	Yes	Yes	No	Yes	No	No	No		No		No		No		No
679	29	protestant	married	rural	only read and write	secondary education	merchant	farmer	2	0	1000	Yes	Safe	Yes	No	Yes	Yes	20	1			36	Yes	second visit	No	Yes	Yes	No	No	No	No	No	No	Yes	Yes	Yes	No	Yes	No	Yes	Rarely	Yes	Rarely	Yes	Rarely	Yes	Rarely	Yes	Sometimes
680	28	orthodox	married	urban	preparatory	degree and above	merchant	government employee	3	1	1400	Yes	Safe	No	Yes	Yes	Yes	22	2	1	2 to 4 years	36	Yes	third visit	Yes	Yes	Yes	No	No	No	No	No	Yes	Yes	Yes	Yes	No	Yes	No	No		No		No		No		No
681	26	orthodox	married	urban	level and dipiloma	only read and write	government employee	daily laborer	3	1	9000	Yes	Safe	Yes	Yes	Yes	Yes	20	2	1	>= 4 years	33	Yes	third visit	Yes	Yes	Yes	No	No	No	No	No	No	Yes	Yes	Yes	Yes	Yes	No	No		No		No		No		No
682	18	orthodox	married	rural	pimary education	preparatory	house wife	farmer	6	1	2800	Yes	UnSafe	Yes	Yes	Yes	Yes	16	2	1	2 to 4 years	26	Yes	second visit	Yes	No	Yes	No	No	No	No	No	No	Yes	No	No	No	No	No	Yes	Rarely	Yes	Rarely	No		No		Yes	Sometimes
683	24	orthodox	married	rural	degree and above	only read and write	house wife	daily laborer	3	1	1500	Yes	Safe	No	No	No	No	19	2	1	2 to 4 years	30	Yes	second visit	Yes	No	Yes	No	No	No	No	No	No	No	No	No	No	No	No	No		No		No		No		No
684	20	protestant	married	urban	degree and above	only read and write	government employee	government employee	2	0	10000	Yes	Safe	Yes	Yes	Yes	Yes	20	1			34	Yes	third visit	Yes	Yes	Yes	Yes	No	No	No	No	No	Yes	Yes	Yes	No	No	No	No		No		No		No		No
685	25	protestant	married	rural	secondary education	secondary education	house wife	daily laborer	3	1	400	Yes	Safe	Yes	Yes	Yes	Yes	20	2	1	2 to 4 years	31	Yes	fourth visit	Yes	Yes	Yes	Yes	No	No	No	No	No	No	No	No	No	No	No	Yes	Sometimes	Yes	Rarely	No		No		No
686	26	others	married	urban	level and dipiloma	degree and above	government employee	government employee	4	1	7500	Yes	Safe	No	No	No	No	19	3	2	2 to 4 years	30	Yes	second visit	Yes	Yes	Yes	No	No	No	No	No	No	Yes	Yes	Yes	No	No	No	No		No		No		No		No
687	35	muslim	married	urban	secondary education	preparatory	merchant	merchant	4	1	12000	Yes	Safe	No	No	No	No	18	3	2	2 to 4 years	32	Yes	third visit	Yes	No	Yes	No	No	No	No	No	No	Yes	Yes	Yes	No	Yes	No	No		No		No		No		No
688	28	orthodox	married	rural	unable to read and write	unable to read and write	merchant	farmer	4	1	300	Yes	UnSafe	No	No	No	No	18	3	2	2 to 4 years	36	No	third visit	No	No	Yes	No	Yes	No	No	No	No	Yes	No	No	No	No	No	Yes	Sometimes	Yes	Sometimes	Yes	Often	No		No
689	32	orthodox	married	rural	only read and write	only read and write	house wife	farmer	5	1	1000	Yes	UnSafe	No	No	No	No	17	4	3	<2 years	28	Yes	first visit	Yes				No	No	No	No	No	No	No	No	No	No	No	Yes	Sometimes	Yes	Often	Yes	Often	No		No
690	30	orthodox	married	urban	degree and above	degree and above	government employee	government employee	3	0	10000	Yes	Safe	Yes	Yes	Yes	Yes	18	2	1	>= 4 years	19	Yes	first visit	Yes				No	No	No	No	No	Yes	Yes	Yes	No	No	No	No		No		No		No		No
691	30	protestant	married	rural	level and dipiloma	secondary education	merchant	government employee	2	0	2000	Yes	Safe	No	No	No	No	19	2	0		34	Yes	fourth visit	No	No	Yes	No	Yes	No	Yes	No	No	Yes	No	No	No	Yes	Yes	No		Yes	Rarely	No		No		No
692	24	muslim	married	urban	preparatory	level and dipiloma	merchant	merchant	3	1	1500	Yes	Safe	No	No	No	No	20	2	1	2 to 4 years	28	Yes	first visit	Yes				No	No	Yes	No	No	Yes	No	No	No	Yes	No	No		Yes	Sometimes	Yes	Rarely	No		Yes	Rarely
693	40	protestant	married	rural	unable to read and write	level and dipiloma	house wife	farmer	5	0	1000	Yes	Safe	No	No	No	No	19	3	2	2 to 4 years	28	Yes	second visit	Yes	No	Yes	No	No	No	No	No	No	No	No	No	No	No	No	No		No		No		No		No
694	25	protestant	married	urban	pimary education	pimary education	house wife	daily laborer	3	0	3000	Yes	Safe	Yes	Yes	Yes	Yes	16	2	1	>= 4 years	38	Yes	fourth visit	Yes	No	Yes	Yes	No	No	No	No	No	Yes	No	Yes	No	Yes	No	No		No		No		No		No
695	26	protestant	married	rural	level and dipiloma	degree and above	government employee	government employee	3	1	8500	Yes	Safe	Yes	Yes	Yes	Yes	20	2	1	2 to 4 years	34	Yes	third visit	Yes	Yes	Yes	No	No	No	No	No	No	Yes	Yes	Yes	No	Yes	No	No		No		No		No		No
696	30	protestant	married	rural	only read and write	level and dipiloma	house wife	farmer	6	2	1300	Yes	Safe	No	No	No	No	19	4	3	<2 years	29	No	second visit	Yes	No	Yes	No	No	No	No	No	No	No	No	No	No	No	No	No		No		Yes	Rarely	Yes	Sometimes	No
697	25	others	married	rural	only read and write	secondary education	house wife	daily laborer	3	1	1200	Yes	Safe	Yes	Yes	Yes	Yes	20	2	1	2 to 4 years	28	Yes	first visit	Yes				Yes	No	No	No	No	No	No	No	Yes	No	No	No		No		No		No		No
698	20	protestant	married	urban	degree and above	level and dipiloma	student	government employee	2	1	5400	Yes	Safe	Yes	Yes	Yes	Yes	18	1			30	Yes	first visit	Yes				No	No	No	No	No	Yes	Yes	Yes	No	No	No	No		No		No		No		No
699	22	protestant	married	rural	secondary education	secondary education	house wife	farmer	3	1	4000	Yes	Safe	Yes	Yes	Yes	Yes	18	2	1	2 to 4 years	34	Yes	third visit	Yes	Yes	Yes	No	No	No	No	No	No	Yes	Yes	No	No	No	No	No		No		No		No		No
700	25	protestant	married	rural	level and dipiloma	only read and write	government employee	farmer	3	1	300	Yes	Safe	Yes	No	No	No	18	2	1	2 to 4 years	34	Yes	third visit	Yes	No	Yes	No	No	No	Yes	No	No	Yes	No	No	No	No	Yes	No		Yes	Sometimes	Yes	Sometimes	No		Yes	Sometimes
701	25	protestant	married	rural	unable to read and write	unable to read and write	house wife	farmer	2	0	800	Yes	UnSafe	Yes	No	No	No	18	2	1	<2 years	30	No	second visit	Yes	Yes	Yes	No	Yes	No	No	No	No	No	No	No	No	No	No	No		No		No		No		No
702	25	others	married	urban	degree and above	secondary education	daily laborer	daily laborer	4	0	250	Yes	Safe	Yes	Yes	Yes	Yes	20	1			28	Yes	first visit	No				No	No	Yes	No	No	Yes	No	Yes	No	No	No	No		No		No		No		No
703	27	protestant	married	rural	pimary education	pimary education	house wife	government employee	4	0	500	Yes	Safe	No	No	No	No	18	3	2	>= 4 years	38	Yes	first visit	Yes				No	No	No	No	No	No	No	No	No	No	No	No		No		No		No		No
704	22	protestant	married	urban	pimary education	preparatory	house wife	merchant	2	0	6000	Yes	Safe	No	No	No	No	20	1			32	Yes	second visit	No	Yes	Yes	No	No	No	No	No	No	No	Yes	Yes	No	No	No	No		No		No		No		No
705	22	protestant	married	rural	pimary education	secondary education	government employee	farmer	3	1	900	Yes	Safe	Yes	No	No	No	19	2	1	2 to 4 years	32	Yes	second visit	Yes	No	Yes	No	No	No	No	No	No	No	No	No	No	No	No	No		No		No		No		No
706	20	protestant	married	rural	secondary education	degree and above	house wife	government employee	3	1	3000	Yes	Safe	Yes	Yes	Yes	Yes	15	2	1	2 to 4 years	19	Yes	first visit	Yes				No	No	No	No	No	Yes	No	No	No	No	No	No		No		No		No		No
707	25	protestant	married	urban	pimary education	pimary education	merchant	daily laborer	3	0	3000	Yes	Safe	No	No	No	No	18	2	1	>= 4 years	34	Yes	third visit	Yes	Yes	Yes	No	Yes	No	Yes	No	No	No	No	No	No	No	No	No		No		No		No		No
708	25	protestant	married	rural	secondary education	pimary education	house wife	farmer	3	0	3500	Yes	Safe	No	No	No	No	18	3	2	<2 years	32	Yes	first visit	Yes				No	No	No	No	No	No	No	No	No	No	No	No		No		No		No		No
709	25	protestant	married	rural	level and dipiloma	level and dipiloma	merchant	farmer	3	1	400	Yes	Safe	No	No	No	No	20	2	1	2 to 4 years	36	Yes	third visit	Yes	No	Yes	No	No	No	No	No	No	Yes	No	No	Yes	No	Yes	No		Yes	Often	Yes	Rarely	Yes	Often	No
710	24	protestant	married	rural	unable to read and write	pimary education	house wife	daily laborer	4	0	4500	Yes	Safe	No	No	No	No	18	3	2	2 to 4 years	34	Yes	third visit	Yes	Yes	Yes	No	No	No	No	No	No	Yes	Yes	No	No	No	No	No		No		No		No		No
711	28	orthodox	married	rural	secondary education	secondary education	house wife	farmer	6	0	600	Yes	Safe	No	No	No	No	17	1			18	Yes	first visit	Yes				No	No	No	No	No	Yes	No	Yes	Yes	No	No	No		Yes	Rarely	No		No		No
712	20	orthodox	married	urban	preparatory	pimary education	merchant	merchant	2	0	6000	Yes	Safe	Yes	Yes	Yes	Yes	19	1			30	Yes	second visit	Yes	Yes	Yes	No	No	No	No	No	No	Yes	Yes	Yes	No	No	No	Yes	Sometimes	No		No		No		No
713	20	others	married	rural	preparatory	preparatory	merchant	farmer	7	2	600	Yes	Safe	Yes	Yes	No	Yes	20	3	2	<2 years	28	No	second visit	Yes	Yes	Yes	No	No	No	Yes	No	No	Yes	No	Yes	Yes	No	No	No		No		No		No		No
714	18	protestant	married	urban	pimary education	pimary education	daily laborer	daily laborer	2	0	1000	Yes	Safe	Yes	Yes	Yes	Yes	17	1			28	Yes	second visit	No	No	No	No	No	No	No	No	No	No	No	No	No	No	No	No		No		No		No		No
715	22	orthodox	married	rural	secondary education	secondary education	daily laborer	farmer	3	1	1000	Yes	Safe	Yes	Yes	Yes	Yes	15	3	2	2 to 4 years	28	Yes	first visit	Yes				No	Yes	No	No	No	No	No	Yes	No	No	No	No		No		No		No		No
716	30	orthodox	married	urban	secondary education	pimary education	daily laborer	farmer	3	1	800	Yes	Safe	No	No	No	Yes	18	4	3	2 to 4 years	30	Yes	third visit	Yes	No	No	Yes	No	No	No	No	No	Yes	No	No	No	No	No	No		Yes	Often	Yes	Often	No		Yes	Sometimes
717	21	protestant	married	urban	secondary education	secondary education	daily laborer	daily laborer	2	1	1500	Yes	Safe	Yes	Yes	Yes	Yes	19	3	2	2 to 4 years	36	Yes	fourth visit	Yes	Yes	Yes	No	No	No	No	No	No	Yes	Yes	Yes	No	No	No	No		No		No		No		No
718	35	protestant	married	rural	unable to read and write	only read and write	house wife	farmer	6	1	900	Yes	Safe	No	No	No	No	18	7	6	<2 years	28	Yes	first visit	Yes				Yes	No	No	No	No	Yes	No	No	No	No	No	No		Yes	Sometimes	No		No		No
719	30	protestant	married	urban	pimary education	pimary education	merchant	merchant	5	0	4000	Yes	Safe	No	No	No	No	20	4	3	2 to 4 years	30	Yes	third visit	Yes	Yes	Yes	No	No	No	Yes	No	No	No	No	No	No	No	No	No		No		No		No		No
720	30	others	married	rural	pimary education	pimary education	house wife	daily laborer	4	0	600	Yes	Safe	No	No	No	No	18	4	2	>= 4 years	36	Yes	third visit	Yes	No	Yes	Yes	Yes	No	No	No	No	Yes	No	No	No	No	No	No		Yes	Sometimes	No		No		No
721	18	protestant	married	urban	degree and above	pimary education	house wife	daily laborer	2	0	1000	Yes	Safe	No	No	No	No	18	1			16	Yes	first visit	No				No	No	Yes	No	No	No	No	No	No	No	No	No		No		No		No		No
722	35	protestant	married	rural	pimary education	pimary education	merchant	farmer	6	1	1000	Yes	Safe	Yes	No	No	No	20	5	4	2 to 4 years	32	No	second visit	Yes	No	Yes	No	No	No	No	No	No	No	Yes	No	No	No	No	No		No		No		No		No
723	23	protestant	married	urban	preparatory	degree and above	student	government employee	2	0	4000	Yes	Safe	Yes	Yes	Yes	Yes	23	1			20	Yes	first visit	Yes				No	No	No	No	No	Yes	No	Yes	No	Yes	No	No		No		No		No		No
724	30	orthodox	married	rural	pimary education	pimary education	house wife	farmer	5	0	1600	Yes	Safe	Yes	Yes	Yes	Yes	15	5	4	>= 4 years	24	No	first visit	Yes				Yes	No	No	No	No	Yes	No	No	Yes	No	No	No		No		No		No		No
725	27	protestant	married	urban	preparatory	degree and above	house wife	government employee	3	1	4500	Yes	Safe	No	No	No	No	20	2	1	2 to 4 years	20	Yes	first visit	Yes				No	No	No	No	No	Yes	Yes	Yes	No	No	No	No		No		No		No		No
726	30	protestant	married	rural	pimary education	unable to read and write	government employee	farmer	4	0	4000	Yes	Safe	Yes	Yes	Yes	Yes	16	3	2	>= 4 years	22	Yes	third visit	Yes	No	Yes	No	No	No	No	No	No	Yes	No	Yes	Yes	No	No	No		No		No		No		No
727	27	protestant	married	rural	pimary education	pimary education	house wife	farmer	4	1	2500	Yes	Safe	No	No	No	No	19	3	2	2 to 4 years	26	Yes	first visit	Yes				Yes	No	No	No	Yes	No	No	No	No	Yes	No	No		No		No		No		No
728	21	others	married	urban	level and dipiloma	secondary education	merchant	daily laborer	3	1	1500	Yes	Safe	Yes	Yes	Yes	Yes	17	2	1	2 to 4 years	36	Yes	third visit	Yes	Yes	No	No	No	No	No	No	Yes	No	No	No	No	No	No	No		No		No		No		No
729	32	protestant	married	urban	degree and above	level and dipiloma	government employee	government employee	5	1	7800	Yes	Safe	No	No	No	No	22	1			30	Yes	third visit	Yes	Yes	Yes	Yes	No	No	No	No	No	Yes	Yes	Yes	No	No	No	No		No		No		No		No
730	23	protestant	married	urban	degree and above	degree and above	merchant	government employee	2	0	8000	Yes	Safe	Yes	Yes	Yes	Yes	22	1			24	Yes	fourth visit	Yes	Yes	Yes	No	No	No	No	No	No	Yes	No	Yes	No	No	No	No		No		No		No		No
731	19	orthodox	single	rural	pimary education		government employee		5	0	1000	Yes	Safe	No	No	No	No		1			28	No	first visit	No				No	No	No	No	No	No	No	No	No	No	No	No		No		No		No		No
732	30	muslim	married	urban	secondary education	secondary education	house wife	merchant	4	1	6000	Yes	Safe	No	No	No	No	19	2	1	2 to 4 years	31	Yes	second visit	No	Yes	Yes	No	No	No	No	No	No	Yes	Yes	Yes	No	No	No	No		No		No		No		No
733	21	orthodox	divorsed	urban	secondary education	preparatory	daily laborer	government employee	2	1	1000	Yes	Safe	Yes	Yes	Yes	Yes	16	2	1	2 to 4 years	28	No	first visit	Yes				No	No	No	No	No	Yes	Yes	No	No	No	No	Yes	Sometimes	Yes	Sometimes	Yes	Sometimes	No		Yes	Sometimes
734	31	protestant	married	urban	level and dipiloma	degree and above	government employee	daily laborer	3	1	5000	Yes	Safe	Yes	Yes	Yes	Yes	19	3	2	2 to 4 years	30	Yes	second visit	Yes	Yes	Yes	No	Yes	No	No	No	No	Yes	Yes	Yes	No	Yes	No	No		No		No		No		No
735	23	orthodox	married	rural	level and dipiloma	pimary education	house wife	farmer	3	0	1000	Yes	Safe	Yes	No	No	No	19	2	1	>= 4 years	32	Yes	third visit	Yes	No	Yes	No	No	No	Yes	No	No	Yes	Yes	No	No	No	No	No		Yes	Rarely	No		No		No
736	19	orthodox	married	urban	only read and write	only read and write	government employee	government employee	2	0	7000	Yes	Safe	Yes	Yes	Yes	Yes	19	1			33	Yes	second visit	No	Yes	Yes	No	No	No	No	No	No	Yes	Yes	Yes	No	Yes	No	No		No		No		No		No
737	25	others	married	urban	only read and write	level and dipiloma	house wife	daily laborer	4	0	3000	Yes	Safe	No	No	No	No	18	2	1	>= 4 years	36	Yes	fourth visit	Yes	No	Yes	Yes	Yes	Yes	No	No	No	Yes	No	Yes	No	No	No	No		No		No		No		No
738	24	muslim	married	urban	pimary education	secondary education	house wife	farmer	3	1	1500	Yes	Safe	No	No	No	No	19	2	1	<2 years	24	Yes	first visit	Yes				No	No	No	No	No	No	No	No	No	No	No	Yes	Rarely	Yes	Rarely	Yes	Rarely	No		No
739	35	orthodox	married	rural	pimary education	pimary education	government employee	government employee	2	0	1000	Yes	Safe	Yes	Yes	Yes	Yes	17	4	3	>= 4 years	34	Yes	third visit	Yes	No	Yes	No	No	No	No	No	No	Yes	No	No	Yes	No	No	No		No		No		No		No
740	20	protestant	married	rural	secondary education	preparatory	house wife	daily laborer	2	0	3000	Yes	Safe	No	No	No	No	18	1			36	Yes	fourth visit	Yes	Yes	Yes	No	No	No	No	No	No	Yes	Yes	Yes	No	No	No	No		No		No		No		No
741	18	protestant	married	rural	level and dipiloma	secondary education	student	farmer	5	0	1000	Yes	Safe	Yes	Yes	Yes	Yes	17	1			28	Yes	second visit	No	No	Yes	No	No	No	No	No	No	Yes	No	No	No	No	No	Yes	Sometimes	Yes	Often	No		No		Yes	Often
742	19	orthodox	married	urban	pimary education	preparatory	house wife	government employee	2	0	4500	Yes	Safe	No	No	No	No	19	1			24	Yes	first visit	No				Yes	No	No	No	No	Yes	Yes	Yes	No	No	No	No		No		No		No		No
743	30	others	married	rural	pimary education	secondary education	government employee	government employee	3	0	800	Yes	Safe	Yes	Yes	Yes	Yes	20	2	1	>= 4 years	28	Yes	first visit	No				Yes	No	No	No	No	Yes	No	No	No	No	No	No		No		No		No		No
744	27	orthodox	married	rural	pimary education	secondary education	house wife	farmer	4	1	1500	Yes	Safe	No	No	No	No	19	2	1	2 to 4 years	30	Yes	second visit	Yes	No	Yes	No	No	No	No	No	No	No	No	No	No	No	No	No		No		No		No		No
745	36	orthodox	married	urban	pimary education	pimary education	government employee	daily laborer	4	0	2000	Yes	Safe	Yes	Yes	Yes	Yes	27	3	2	>= 4 years	26	Yes	second visit	Yes	No	Yes	No	No	No	No	No	No	Yes	No	No	Yes	Yes	No	No		No		No		No		No
746	19	protestant	married	urban	secondary education	secondary education	daily laborer	government employee	2	0	4100	Yes	Safe	No	No	No	No	19	1			26	Yes	first visit	Yes				No	No	No	No	No	Yes	Yes	Yes	No	No	No	No		No		No		No		No
747	27	protestant	married	urban	preparatory	pimary education	house wife	merchant	4	1	1500	Yes	Safe	Yes	No	No	No	20	2	1	>= 4 years	28	Yes	third visit	Yes	No	Yes	No	No	No	Yes	No	No	Yes	Yes	No	No	No	No	No		No		No		No		No
748	27	muslim	married	urban	level and dipiloma	preparatory	house wife	merchant	5	1	5600	Yes	Safe	No	No	No	No	19	3	2	2 to 4 years	36	Yes	fourth visit	Yes	Yes	Yes	No	No	No	No	No	No	Yes	Yes	Yes	No	No	No	No		No		No		No		No
749	22	protestant	married	urban	pimary education	secondary education	house wife	daily laborer	3	0	600	Yes	Safe	Yes	Yes	Yes	Yes	18	2	1	>= 4 years	34	Yes	fourth visit	Yes	Yes	Yes	No	No	No	No	No	No	Yes	No	Yes	No	No	No	No		No		No		No		No
750	22	protestant	married	rural	pimary education	pimary education	house wife	daily laborer	3	0	2800	Yes	Safe	No	No	No	No	19	2	1	2 to 4 years	30	Yes	second visit	Yes	No	Yes	No	Yes	No	No	No	No	No	No	No	No	No	No	No		No		No		No		No
751	30	orthodox	married	urban	secondary education	secondary education	merchant	daily laborer	3	0	3000	Yes	Safe	Yes	Yes	Yes	Yes	24	2	1	>= 4 years	24	Yes	second visit	Yes	Yes	Yes	No	No	No	No	No	No	Yes	No	Yes	No	No	No	No		No		No		No		No
752	30	protestant	married	urban	level and dipiloma	pimary education	government employee	government employee	4	0	10000	Yes	Safe	No	No	No	No	19	2	1	2 to 4 years	24	Yes	third visit	Yes	No	Yes	No	No	No	No	No	No	No	No	No	No	No	No	No		No		No		No		No
753	28	others	married	urban	degree and above	pimary education	student	merchant	4	0	500	Yes	Safe	Yes	Yes	Yes	Yes	18	3	2	>= 4 years	28	Yes	second visit	Yes	No	Yes	No	Yes	No	No	No	No	No	No	No	Yes	No	No	Yes	Rarely	Yes	Sometimes	No		No		No
754	35	protestant	married	rural	unable to read and write	unable to read and write	house wife	daily laborer	7	1	2300	Yes	Safe	No	No	No	No	20	5	4	2 to 4 years	26	Yes	first visit	Yes				No	Yes	No	No	No	No	No	No	No	Yes	No	No		No		No		No		No
755	28	protestant	married	rural	secondary education	secondary education	house wife	daily laborer	3	1	400	Yes	Safe	No	Yes	No	No	22	3	1	2 to 4 years	34	Yes	third visit	Yes	No	Yes	Yes	Yes	No	No	No	No	Yes	No	Yes	No	Yes	No	No		No		No		No		No
756	30	muslim	married	rural	pimary education	secondary education	house wife	daily laborer	5	2	4000	Yes	Safe	No	No	No	No	22	3	2	>= 4 years	27	Yes	second visit	Yes	Yes	Yes	No	Yes	Yes	Yes	No	No	Yes	No	Yes	No	No	No	No		No		No		No		No
757	20	protestant	married	urban	pimary education	pimary education	student	farmer	2	0	1000	Yes	Safe	Yes	No	No	Yes	18	1			20	Yes	second visit	Yes	Yes	Yes	No	No	Yes	No	Yes	No	No	No	Yes	No	No	No	No		Yes	Sometimes	No		No		No
758	20	protestant	married	urban	secondary education	degree and above	house wife	government employee	2	0	5000	Yes	Safe	No	No	No	No	19	1			38	Yes	fourth visit	No	Yes	Yes	Yes	No	No	No	No	No	Yes	Yes	Yes	No	No	No	No		No		No		No		No
759	25	orthodox	married	rural	degree and above	level and dipiloma	house wife	government employee	5	1	2000	Yes	Safe	No	No	No	No	18	2	1	<2 years	32	No	third visit	Yes	Yes	Yes	No	No	No	No	No	No	Yes	No	No	No	Yes	Yes	No		No		No		No		No
760	40	muslim	married	rural	secondary education	pimary education	house wife	daily laborer	7	0	3500	Yes	Safe	No	No	No	No	22	6	5	2 to 4 years	30	No	third visit	Yes	No	Yes	No	No	No	No	No	No	No	No	No	No	No	No	No		No		No		No		No
761	28	protestant	married	urban	secondary education	preparatory	house wife	merchant	4	0	800	Yes	Safe	Yes	No	No	Yes	16	3	2	>= 4 years	28	Yes	first visit	Yes				Yes	No	Yes	No	No	Yes	No	No	No	No	Yes	No		No		No		No		No
762	26	protestant	married	urban	level and dipiloma	level and dipiloma	government employee	government employee	2	0	3900	Yes	Safe	Yes	Yes	Yes	Yes	22	1			26	Yes	second visit	Yes	Yes	Yes	No	No	No	No	No	No	Yes	Yes	Yes	Yes	Yes	No	No		No		No		No		No
763	27	orthodox	married	urban	pimary education	secondary education	house wife	merchant	5	1	1500	Yes	Safe	Yes	Yes	Yes	Yes	18	4	2	2 to 4 years	32	Yes	first visit	Yes				Yes	No	No	No	No	Yes	Yes	Yes	No	No	No	No		No		No		No		No
764	34	muslim	married	urban	preparatory	secondary education	student	government employee	5	0	4500	Yes	Safe	No	No	No	No	22	3	2	>= 4 years	31	Yes	third visit	Yes	No	Yes	Yes	No	No	No	No	No	No	No	No	No	No	No	No		No		No		No		No
765	25	protestant	married	urban	pimary education	pimary education	merchant	daily laborer	4	0	800	Yes	Safe	Yes	Yes	Yes	Yes	18	3	2	2 to 4 years	32	Yes	second visit	Yes	No	Yes	No	No	No	No	No	No	Yes	No	No	No	No	No	No		No		No		No		No
766	25	protestant	married	urban	level and dipiloma	level and dipiloma	house wife	farmer	3	0	3500	Yes	Safe	No	No	No	No	22	2	1	>= 4 years	36	Yes	third visit	Yes	No	Yes	Yes	No	No	No	No	No	No	No	No	No	No	No	No		No		No		No		No
767	20	protestant	married	urban	secondary education	secondary education	house wife	farmer	2	0	5000	Yes	Safe	Yes	Yes	Yes	Yes	20	1			34	Yes	third visit	No	No	No	No	No	No	No	No	Yes	Yes	Yes	No	No	No	No	No		No		No		No		No
768	29	orthodox	married	rural	unable to read and write	unable to read and write	house wife	daily laborer	2	0	1500	Yes	Safe	No	No	No	No	19	1			30	Yes	third visit	No	Yes	Yes	No	No	No	No	No	No	Yes	Yes	Yes	No	No	No	No		No		No		No		No
769	22	protestant	married	urban	pimary education	secondary education	student	merchant	3	1	300	Yes	Safe	No	No	No	No	16	2	1	2 to 4 years	34	No	first visit	Yes				No	No	Yes	No	No	No	No	No	No	No	No	Yes	Rarely	Yes	Rarely	No		No		No
770	34	protestant	married	urban	pimary education	preparatory	student	daily laborer	4	0	5000	Yes	Safe	No	No	No	No	25	2	2	>= 4 years	38	Yes	fourth visit	Yes	Yes	Yes	No	No	No	No	No	No	Yes	Yes	Yes	No	No	No	No		No		No		No		No
771	20	protestant	married	urban	unable to read and write	pimary education	house wife	farmer	3	0	100	Yes	Safe	No	Yes	No	No	18	2	1	>= 4 years	30	Yes	first visit	Yes				Yes	Yes	No	No	No	Yes	No	Yes	No	No	Yes	No		Yes	Rarely	Yes	Rarely	No		Yes	Rarely
772	25	orthodox	married	rural	only read and write	secondary education	daily laborer	daily laborer	2	0	500	No	UnSafe	No	No	No	No	23	1			37	Yes	fourth visit	No	No	Yes	No	No	Yes	No	Yes	No	No	No	No	No	Yes	Yes	Yes	Rarely	Yes	Rarely	Yes	Rarely	No		No
773	17	protestant	married	rural	pimary education	secondary education	house wife	merchant	7	0	1500	Yes	Safe	Yes	Yes	Yes	Yes	16	1			36	Yes	third visit	No	No	Yes	No	No	No	No	No	No	Yes	No	No	No	No	No	No		No		No		No		No
774	24	muslim	married	urban	secondary education	secondary education	merchant	daily laborer	3	0	5000	Yes	Safe	Yes	Yes	Yes	Yes	20	1			36	Yes	fourth visit	No	Yes	Yes	Yes	No	No	No	No	No	Yes	Yes	Yes	Yes	Yes	No	No		No		No		No		No
775	38	protestant	married	rural	pimary education	degree and above	student	daily laborer	5	0	1600	Yes	Safe	Yes	Yes	Yes	Yes	24	4	3	2 to 4 years	32	Yes	first visit	Yes				No	No	No	No	No	Yes	Yes	Yes	No	No	No	No		No		No		No		No
776	25	orthodox	married	rural	only read and write	pimary education	house wife	farmer	2	0	1500	Yes	Safe	Yes	Yes	Yes	Yes	20	2	1	2 to 4 years	34	Yes	third visit	Yes	Yes	Yes	No	Yes	No	Yes	Yes	No	Yes	Yes	Yes	Yes	No	No	No		No		No		No		No
777	20	protestant	married	rural	secondary education	secondary education	house wife	merchant	2	0	300	Yes	Safe	No	No	No	No	17	1			22	Yes	first visit	Yes				No	No	No	No	No	No	Yes	Yes	Yes	No	No	No		No		No		No		No
778	30	muslim	married	urban	secondary education	preparatory	house wife	daily laborer	5	1	3900	Yes	Safe	Yes	Yes	Yes	Yes	21	3	2	2 to 4 years	28	Yes	second visit	Yes	Yes	Yes	No	No	No	No	No	Yes	Yes	Yes	Yes	Yes	No	No	No		No		No		No		No
779	20	protestant	married	rural	pimary education	level and dipiloma	student	farmer	3	1	1000	Yes	Safe	Yes	No	No	No	17	2	1		28	Yes	third visit	Yes	No	Yes	No	No	No	No	No	No	Yes	No	Yes	No	No	No	No		No		No		No		No
780	19	protestant	married	rural	pimary education	pimary education	house wife	farmer	2	0	1800	Yes	UnSafe	No	No	No	No	19	1			28	Yes	first visit	No				No	No	No	No	No	Yes	Yes	Yes	Yes	No	No	No		No		No		No		No
[truncated: 36 more columns]

## Sheet: Sheet2
IDNO	age	religion	marital status	residence	respedu	coupledu	respocup	coupleocup	familysize	underfive	income	latrinefacilit	drinkingwater	decihealth	decipurchase	deciexpeditures	decivisiting	agemarriage	gravidity	parity	birthinterval	gestage	pregintention	ancvisit	contraceptives	nutradvice	IFAuse	deworming	pregcomp	currentill	freqill	chronicill	substuse	freqeat	increasedfreq	eatingsnack	fasting	avoidinfood	skipmeal	worryoffood	occ1	inablevariety	occ2	limitedfood	occ3	eatundesire	occ4	eatsmall	occ5
1	17	3	1	2	3		6		3	0	500	1	2	0	0	0	0	20	1			34	0	1	1				0	0	0	0	0	0	0	0	0	0	1	0		0		0		0		0
2	28	2	2	1	6	7	1	1	3	0	4500	1	2	1	1	1	1	19	2	1	3	34	1	2	1	1	1	0	0	0	0	0	0	0	1	1	0	0	0	0		0		0		0		0
3	34	3	2	1	6	7	1	1	5	1	6500	1	2	1	1	1	1	24	3	2	2	37	1	4	1	1	1	1	1	1	1	1	0	1	1	1	1	0	0	0		0		0		0		0
4	24	4	2	2	4	3	4	2	2	0	1500	1	2	0	0	0	0	22	1			24	1	1	1				0	1	0	0	0	1	1	1	0	0	0	0		0		0		0		0
5	31	2	2	1	6	6	1	1	4	1	8000	1	2	1	1	1	1	23	2	1	2	38	1	4	0	1	1	0	0	0	0	0	0	1	0	1	0	0	0	0		0		0		0		0
6	18	2	2	1	5	7	1	4	2	0	4000	1	2	1	1	0	1	17	1			28	1	3	0	0	1	0	0	0	1	0	0	1	0	1	0	0	0	0		0		0		0		0
7	30	2	2	1	3	4	4	3	5	0	3100	1	2	1	1	1	1	19	4	3	3	36	0	4	1	0	1	1	0	0	0	0	0	1	0	1	0	0	0	0		0		0		0		0
8	20	2	2	2	4	2	4	1	3	1	1500	1	1	1	0	0	0	16	4	2	2	32	1	3	0	1	1	0	1	0	0	0	0	1	0	1	0	0	0	1	1	1	1	1	1	0		1	3
9	26	3	2	2	5	1	6	2	3	0	2000	1	2	0	0	0	0	19	2	1	2	24	1	1	1				0	0	1	0	0	0	0	0	0	0	0	0		0		0		0		0
10	27	2	2	1	4	5	4	1	3	1	3400	1	2	1	1	1	1	22	2	1	2	20	1	1	1				0	0	0	0	0	1	0	1	0	1	0	0		0		0		0		0
11	20	2	2	2	4	6	1	2	2	0	2000	1	2	1	0	0	0	20	1			38	1	4	1	0	1	1	0	0	0	0	0	1	0	1	0	1	1	0		0		0		1	1	0
12	20	2	2	2	3	4	3	2	2	0	2500	1	2	0	0	0	0	19	1			36	1	4	0	0	1	0	0	0	0	0	0	0	0	0	0	0	0	0		0		0		0		0
13	20	2	2	1	6	6	4	1	2	0	4500	1	2	0	0	0	0	18	1			29	1	2	0	0	1	0	0	0	1	0	0	1	1	1	0	0	0	0		0		0		0		0
14	21	2	2	2	4	3	4	4	3	1	800	1	1	0	1	0	1	16	2	1	3	38	1	4	1	0	1	0	0	0	0	0	0	1	0	1	0	0	0	0		0		0		0		0
15	21	2	2	1	6	4	1	3	2	0	9000	1	2	1	1	1	1	19	1			38	1	3	1	1	1	1	0	0	0	0	0	1	1	1	0	0	0	0		0		0		0		0
16	16	2	2	1	7	4	3	3	5	1	8500	0	2	1	1	1	1	20	4	3	2	31	1	2	1	1	1	0	0	0	0	0	0	1	1	1	0	0	0	0		0		0		0		0
17	32	2	2	1	1	7	4	2	5	0	1800	1	2	1	1	1	1	22	4	3	2	36	1	4	1	1	1	1	0	0	1	0	0	1	0	0	1	1	0	1	2	1	2	1	1	0		0
18	23	2	2	2	3	1	4	2	4	1	2000	1	2	1	1	1	1	20	3	2	2	30	1	2	1	0	1	0	0	0	0	0	0	0	0	0	0	0	0	1	1	1	1	0		0		0
19	32	1	2	1	4	3	4	3	2	0	100000	1	2	1	1	1	1	19	1			30	1	2	0	1	0	0	0	0	0	0	0	1	1	1	0	0	0	0		0		0		0		0
20	22	2	2	2	2	2	1	2	2	0	1000	1	2	0	0	0	0	21	1			38	1	4	0	1	1	0	1	1	0	0	0	1	0	0	0	1	1	0		0		0		0		0
21	18	2	2	1	5	5	6	3	2	0	5000	1	2	0	0	0	0	18	1			34	1	2	0	0	1	0	0	0	0	0	0	1	1	1	0	0	0	0		0		0		0		0
22	33	3	2	1	4	4	4	2	2	0	1500	1	2	0	0	0	0	19	1			36	1	4	1	0	1	1	0	0	0	0	0	0	0	0	0	0	0	0		0		0		0		0
23	30	2	2	1	1	1	4	1	3	0	2500	1	2	1	0	0	1	23	3	1	3	36	1	4	1	1	1	0	1	0	1	0	0	1	0	1	0	0	1	1	1	1	3	0		0		0
24	31	2	2	2	3	2	3	2	4	1	2000	1	2	0	0	0	0	20	2	1	2	30	1	2	1	1	1	0	1	0	0	0	0	0	0	0	0	0	0	0		0		0		0		0
25	25	1	2	1	6	5	4	3	2	0	3500	0	2	1	1	1	1	23	1			30	1	2	1	0	1	0	0	0	0	0	0	0	0	0	0	1	0	0		0		0		0		0
26	26	2	2	1	5	1	4	3	3	1	400	0	1	0	0	0	0	18	3	2	2	28	1	4	1	0	0	0	0	1	0	0	1	1	0	1	0	0	0	0		1	2	1	2	1	2	0
27	21	2	2	2	3	4	4	4	2	0	3000	1	1	1	1	1	1	18	1			30	1	3	0	1	1	0	0	0	1	1	1	1	1	1	0	0	0	0		0		0		0		0
28	18	3	2	1	4	3	3	3	3	1	7000	1	2	1	1	1	1	17	2	1	1	20	1	2	1	1	1	0	0	0	0	0	0	1	1	0	1	0	0	0		0		0		0		0
29	29	2	2	2	2	4	3	2	2	0	1000	1	2	1	0	1	1	20	1			36	1	2	0	1	1	0	0	0	0	0	1	1	1	1	0	1	0	1	1	1	1	1	1	1	1	1	2
30	28	3	2	1	5	7	3	1	3	1	1400	1	2	0	1	1	1	22	2	1	2	36	1	3	1	1	1	0	0	0	0	0	1	1	1	1	0	1	0	0		0		0		0		0
31	26	3	2	1	6	2	1	4	3	1	9000	1	1	1	1	1	1	20	2	1	3	33	1	3	1	1	1	0	0	0	0	0	0	1	1	1	1	1	0	0		0		0		0		0
32	18	3	2	2	3	5	4	2	6	1	2800	1	1	1	1	1	1	16	2	1	2	26	1	2	1	0	1	0	0	0	0	0	1	1	0	0	0	0	0	1	1	1	1	0		0		1	2
33	24	3	2	2	7	2	4	2	3	1	1500	1	2	0	0	0	0	19	2	1	2	30	1	2	1	0	1	0	0	0	0	0	0	0	0	0	0	0	0	0		0		0		0		0
34	20	2	2	1	7	2	1	1	2	0	10000	1	1	1	1	1	1	20	1			34	1	3	1	1	1	1	0	0	0	0	0	1	1	1	0	0	0	0		0		0		0		0
35	25	2	2	2	4	4	4	4	3	1	400	1	2	1	1	1	1	20	2	1	2	31	1	4	1	1	1	1	0	0	0	0	0	0	0	0	0	0	0	1	2	1	1	0		0		0
36	26	4	2	1	6	7	1	1	4	1	7500	1	2	0	0	0	0	19	3	2	2	30	1	2	1	1	1	0	0	0	0	0	0	1	1	1	0	0	0	0		0		0		0		0
37	35	1	2	1	4	5	3	3	4	1	12000	1	2	0	0	0	0	18	3	2	2	32	1	3	1	0	1	0	0	0	0	0	0	1	1	1	0	1	0	0		0		0		0		0
38	28	2	2	2	1	1	3	1	4	1	300	1	1	0	0	0	0	18	3	2	2	36	0	3	0	0	1	1	1	0	0	0	0	0	0	0	0	0	0	1	2	1	2	1	3	0		0
39	32	3	2	2	2	2	4	2	5	1	1000	1	1	0	0	0	0	17	4	3	1	28	1	1	1				0	0	0	0	0	0	0	0	0	0	0	1	2	1	3	1	3	0		0
40	30	3	2	1	7	7	1	1	3	0	10000	1	1	1	1	1	1	18	2	1	3	19	1	1	1				0	0	0	0	0	1	1	1	0	0	0	0		0		0		0		0
41	30	2	2	2	6	4	3	1	2	0	2000	1	2	0	0	0	0	19	2	0		34	1	4	0	0	1	1	1	0	0	0	0	1	0	0	0	1	1	0		1	1	0		0		0
42	24	1	2	1	5	6	6	3	3	1	1500	1	2	0	0	0	0	20	2	1	2	28	1	1	1				0	0	0	0	0	0	0	0	0	1	0	0		1	2	1	1	0		1	1
43	40	2	2	2	1	6	4	2	5	0	1000	1	2	0	0	0	0	19	3	2	2	28	1	2	1	0	1	0	0	0	0	0	0	0	0	0	0	0	0	0		0		0		0		0
44	25	2	2	1	3	3	6	2	3	0	3000	1	2	1	1	1	1	16	2	1	3	38	1	4	1	0	1	1	0	0	0	0	0	1	0	1	0	1	0	0		0		0		0		0
45	26	2	2	2	6	7	1	2	3	1	8500	1	2	1	1	1	1	20	2	1	2	34	1	3	1	1	1	0	0	0	1	0	0	1	1	1	0	1	0	0		0		0		0		0
46	30	2	2	2	2	6	4	2	6	2	1300	1	1	0	0	0	0	19	4	3	1	29	0	2	1	0	1	0	0	0	0	0	0	0	0	0	0	0	0	0		0		1	1	1	2	0
47	25	2	2	2	2	4	4	4	3	1	1200	1	2	1	1	1	1	20	2	1	2	28	1	1	1				1	0	0	0	0	1	0	0	1	0	0	0		0		0		0		0
48	20	2	2	1	7	6	6	1	2	1	5400	1	2	1	1	1	1	18	1			30	1	1	1				0	0	0	0	0	1	1	1	0	0	0	0		0		0		0		0
49	22	2	2	2	4	4	4	2	3	1	4000	1	1	1	1	1	1	18	2	1	2	34	1	3	1	1	1	0	0	0	0	0	0	1	1	0	0	0	0	0		0		0		0		0
50	25	2	2	2	6	2	1	2	3	1	300	1	2	1	0	0	0	18	2	1	2	34	1	3	1	0	1	0	0	0	0	0	0	1	0	0	0	0	1	0		1	2	1	2	0		1	2
51	25	2	2	2	1	1	4	2	2	0	800	1	1	1	0	0	0	18	2	1	1	30	0	2	1	1	1	0	1	0	0	0	0	0	0	0	0	0	0	0		0		0		0		0
52	25	4	2	1	7	4	5	4	4	0	250	1	2	1	1	1	1	20	1			28	1	1	0				0	0	0	0	0	1	0	1	0	0	0	0		0		0		0		0
53	27	2	2	2	3	3	4	1	4	0	500	1	2	0	0	0	0	18	3	2	3	38	1	1	1				0	0	0	0	0	0	0	0	0	0	0	0		0		0		0		0
54	22	2	2	1	3	5	4	2	2	0	6000	1	2	0	0	0	0	20	1			32	1	2	0	1	1	0	0	0	0	0	0	0	1	1	0	0	0	0		0		0		0		0
55	22	2	2	2	3	4	1	2	3	1	900	1	2	1	0	0	0	19	2	1	2	32	1	2	1	0	1	0	0	0	0	0	0	0	0	0	0	0	0	0		0		0		0		0
56	20	2	2	2	4	7	4	2	3	1	3000	1	1	1	1	1	1	15	2	1	2	19	1	1	1				0	0	0	0	0	1	0	0	0	0	0	0		0		0		0		0
57	25	2	2	1	3	3	3	4	3	0	3000	1	2	0	0	0	0	18	2	1	3	34	1	3	1	1	1	0	1	0	1	0	0	0	0	0	0	0	0	0		0		0		0		0
58	25	2	2	2	4	3	4	2	3	0	3500	1	1	0	0	0	0	18	3	2	1	32	1	1	1				0	0	0	0	0	0	0	0	0	0	0	0		0		0		0		0
59	25	2	2	2	6	6	6	1	3	1	400	1	2	0	0	0	0	20	2	1	2	36	1	3	1	0	1	0	0	0	0	0	0	1	0	0	1	0	1	0		1	3	1	1	1	3	0
60	24	2	2	2	1	3	6	4	4	0	4500	1	2	0	0	0	0	18	3	2	2	34	1	3	1	1	1	0	0	0	0	0	0	1	1	0	0	0	0	0		0		0		0		0
61	28	4	2	2	4	4	4	2	6	0	600	1	2	0	0	0	0	17	1			18	1	1	1				0	0	0	0	0	1	0	1	1	0	0	0		1	1	0		0		0
62	20	3	2	1	5	3	3	3	2	0	6000	1	2	1	1	1	1	19	1			30	1	2	1	1	1	0	0	0	0	0	0	1	1	1	0	0	0	1	2	0		0		0		0
63	20	2	2	2	5	5	6	2	7	2	600	1	1	1	1	0	1	20	3	2	1	28	0	2	1	1	1	0	0	0	0	0	0	1	0	1	1	0	0	0		0		0		0		0
64	18	2	2	1	3	3	5	4	2	0	1000	1	1	1	1	1	1	17	1			28	1	2	0	0	0	0	0	0	0	0	0	0	0	0	0	0	0	0		0		0		0		0
65	22	2	2	2	4	4	5	3	3	1	1000	1	2	1	1	1	1	15	3	2	2	28	1	1	1				0	1	0	0	0	0	0	1	0	0	0	0		0		0		0		0
66	30	3	2	1	4	3	5	2	3	1	800	1	2	0	0	0	1	18	4	3	2	30	1	3	1	0	0	0	0	0	0	0	0	1	0	0	0	0	0	0		1	3	1	3	0		1	2
67	21	2	2	1	4	4	5	4	2	1	1500	1	1	1	1	1	1	19	3	2	2	36	1	4	1	1	1	0	0	0	0	0	0	1	1	1	0	0	0	0		0		0		0		0
68	35	2	2	2	1	2	4	2	6	1	900	1	1	0	0	0	0	18	7	6	1	28	1	1	1				1	0	1	0	0	1	0	0	0	0	0	0		1	2	0		0		0
69	30	2	2	1	3	3	3	2	5	0	4000	1	1	0	0	0	0	20	4	3	2	30	1	3	1	1	1	0	0	0	0	0	0	0	0	0	0	0	0	0		0		0		0		0
70	30	2	2	2	3	3	4	4	4	0	600	1	2	0	0	0	0	18	4	2	3	36	1	3	1	0	1	0	1	0	1	0	0	1	0	0	0	0	0	0		1	2	0		0		0
71	18	2	2	1	7	3	4	4	2	0	1000	1	2	0	0	0	0	18	1			16	1	1	0				0	0	0	0	0	0	0	0	0	0	0	0		0		0		0		0
72	35	2	2	2	3	3	5	2	6	1	1000	1	2	1	0	0	0	20	5	4	2	32	0	2	1	0	1	0	0	0	1	0	0	0	1	0	0	0	0	0		0		0		0		0
73	23	2	2	1	5	7	6	1	2	0	4000	1	2	1	1	1	1	23	1			20	1	1	1				0	0	0	0	0	1	0	1	0	1	0	0		0		0		0		0
74	30	4	2	2	3	3	4	2	5	0	1600	1	2	1	1	1	1	15	5	4	3	24	0	1	1				1	0	0	0	0	1	0	0	1	0	0	0		0		0		0		0
75	27	2	2	1	5	7	4	1	3	1	4500	1	2	0	0	0	0	20	2	1	2	20	1	1	1				0	0	0	0	0	0	1	1	0	0	0	0		0		0		0		0
76	30	2	2	2	3	1	1	4	4	0	4000	1	2	1	1	1	1	16	3	2	3	22	1	3	1	0	1	0	0	0	0	0	0	1	0	1	1	0	0	0		0		0		0		0
77	27	2	2	2	3	3	4	2	4	1	2500	1	1	0	0	0	0	19	3	2	2	26	1	1	1				1	0	0	0	1	0	0	0	0	1	0	0		0		0		0		0
78	21	2	2	1	6	4	3	4	3	1	1500	1	2	1	1	1	1	17	2	1	2	36	1	3	1	1	0	0	0	0	1	0	1	0	0	0	0	0	0	0		0		0		0		0
79	32	2	2	1	7	6	1	1	5	1	7800	1	1	0	0	0	0	22	1			30	1	3	1	1	1	1	0	0	0	0	0	1	1	1	0	0	0	0		0		0		0		0
80	23	2	2	1	7	7	5	1	2	0	8000	1	2	1	1	1	1	22	1			24	1	4	1	1	1	0	0	0	1	0	0	1	0	1	0	0	0	0		0		0		0		0
81	19	3	1	2	3		1		5	0	1000	1	2	0	0	0	0		1			28	0	1	0				0	0	0	0	0	0	0	0	0	0	0	0		0		0		0		0
82	30	1	2	1	4	4	4	3	4	1	6000	1	2	0	0	0	0	19	2	1	2	31	1	2	0	1	1	0	0	0	0	0	0	0	1	1	0	0	0	0		0		0		0		0
83	21	3	4	1	4	5	5	1	2	1	1000	1	2	1	1	1	1	16	2	1	2	28	0	1	1				0	0	0	0	0	1	1	0	0	0	0	1	2	1	2	1	2	0		1	2
84	31	2	2	1	6	7	1	4	3	1	5000	1	1	1	1	1	1	19	3	2	2	30	1	2	1	1	1	0	1	0	0	0	0	1	1	1	0	1	0	0		0		0		0		0
85	23	2	2	2	6	3	4	2	3	0	1000	1	2	1	0	0	0	19	2	1	3	32	1	3	1	0	1	0	0	0	0	0	0	1	1	0	0	0	0	0		1	1	0		0		0
86	19	3	2	1	2	2	1	1	2	0	7000	1	2	1	1	1	1	19	1			33	1	2	0	1	1	0	0	0	0	0	0	1	1	1	0	1	0	0		0		0		0		0
87	25	2	2	1	2	6	4	4	4	0	3000	1	1	0	0	0	0	18	2	1	3	36	1	4	1	0	1	1	1	1	1	0	0	1	0	1	0	0	0	0		0		0		0		0
88	24	1	2	1	3	4	4	2	3	1	1500	1	2	0	0	0	0	19	2	1	1	24	1	1	1				0	0	0	0	0	0	0	0	0	0	0	1	1	1	1	1	1	0		0
89	35	4	2	2	3	3	1	1	2	0	1000	1	2	1	1	1	1	17	4	3	3	34	1	3	1	0	1	0	0	0	0	0	0	1	0	0	1	0	0	0		0		0		0		0
90	20	2	2	2	4	5	4	2	2	0	3000	1	2	0	0	0	0	18	1			36	1	4	1	1	1	0	0	0	0	0	0	1	1	1	0	0	0	0		0		0		0		0
91	18	2	2	2	6	4	6	2	5	0	1000	1	2	1	1	1	1	17	1			28	1	2	0	0	1	0	0	0	1	0	0	0	0	0	0	0	0	1	2	1	3	0		0		1	3
92	19	3	2	1	3	5	3	1	2	0	4500	1	1	0	0	0	0	19	1			24	1	1	0				1	0	0	0	0	1	1	1	0	0	0	0		0		0		0		0
93	30	2	2	2	3	4	1	1	3	0	800	1	1	1	1	1	1	20	2	1	3	28	1	1	0				1	0	0	0	0	0	0	0	0	0	0	0		0		0		0		0
94	27	3	2	2	3	4	4	2	4	1	1500	1	2	0	0	0	0	19	2	1	2	30	1	2	1	0	1	0	0	0	0	0	0	0	0	0	0	0	0	0		0		0		0		0
95	36	3	2	1	3	3	1	4	4	0	2000	1	2	1	1	1	1	27	3	2	3	26	1	2	1	0	1	0	0	0	0	0	0	1	0	0	1	1	0	0		0		0		0		0
96	19	2	2	1	4	4	5	1	2	0	4100	1	1	0	0	0	0	19	1			26	1	1	1				0	0	0	0	0	1	1	1	0	0	0	0		0		0		0		0
97	27	2	2	1	5	3	4	3	4	1	1500	1	2	1	0	0	0	20	2	1	3	28	1	3	1	0	1	0	0	0	0	0	0	1	1	0	0	0	0	0		0		0		0		0
98	27	1	2	1	6	5	4	3	5	1	5600	1	2	0	0	0	0	19	3	2	2	36	1	4	1	1	1	1	0	0	0	0	0	1	1	1	0	0	0	0		0		0		0		0
99	22	2	2	1	3	4	4	4	3	0	600	1	1	1	1	1	1	18	2	1	3	34	1	4	1	1	1	0	0	0	0	0	1	1	0	1	0	0	0	0		0		0		0		0
100	22	2	2	2	3	3	3	2	3	0	2800	1	2	0	0	0	0	19	2	1	2	30	1	2	1	0	1	0	1	0	0	0	0	0	0	0	0	0	0	0		0		0		0		0
101	30	2	2	1	4	4	3	4	3	0	3000	1	1	1	1	1	1	24	2	1	3	24	1	2	1	1	1	0	0	0	0	0	0	1	0	1	0	0	0	0		0		0		0		0
102	30	2	2	1	6	3	1	1	4	0	10000	1	2	0	0	0	0	19	2	1	2	24	1	3	1	0	1	0	0	0	0	0	0	0	0	0	0	0	0	0		0		0		0		0
103	28	2	2	1	7	3	6	3	4	0	500	1	2	1	1	1	1	18	3	2	3	28	1	2	1	0	1	0	1	0	0	0	0	0	0	0	1	0	0	1	1	1	2	0		0		0
104	35	2	2	2	1	1	6	2	7	1	2300	1	1	0	0	0	0	20	5	4	2	26	1	1	1				0	1	0	0	0	0	0	0	0	1	0	0		0		0		0		0
105	28	2	2	2	4	4	4	4	3	1	400	1	2	0	1	0	0	22	3	1	2	34	1	3	1	0	1	1	1	0	0	0	0	1	0	1	0	1	0	0		0		0		0		0
106	30	1	2	2	3	4	4	2	5	2	4000	1	2	0	0	0	0	22	3	2	3	27	1	2	1	1	1	0	1	1	1	0	0	1	0	1	0	0	0	0		0		0		0		0
107	20	2	2	1	3	3	6	4	2	0	1000	1	1	1	0	0	1	18	1			20	1	2	1	1	1	0	0	1	0	1	0	0	0	1	0	0	0	0		1	2	0		0		0
108	20	2	2	1	4	7	4	1	2	0	5000	1	2	0	0	0	0	19	1			38	1	4	0	1	1	1	0	0	0	0	0	1	1	1	0	0	0	0		0		0		0		0
109	25	3	2	2	7	6	4	1	5	1	2000	1	2	0	0	0	0	18	2	1	1	32	0	3	1	1	1	0	0	0	0	0	0	1	0	0	0	1	1	0		0		0		0		0
110	40	1	2	2	4	3	3	4	7	0	3500	1	1	0	0	0	0	22	6	5	2	30	0	3	1	0	1	0	0	0	0	0	0	0	0	0	0	0	0	0		0		0		0		0
111	28	2	2	1	4	5	4	3	4	0	800	1	2	1	0	0	1	16	3	2	3	28	1	1	1				1	0	0	0	0	1	0	0	0	0	1	0		0		0		0		0
112	26	2	2	1	6	6	1	1	2	0	3900	1	2	1	1	1	1	22	1			26	1	2	1	1	1	0	0	0	0	0	0	1	1	1	1	1	0	0		0		0		0		0
113	27	3	2	1	3	4	4	2	5	1	1500	1	1	1	1	1	1	18	4	2	2	32	1	1	1				1	0	0	0	0	1	1	1	0	0	0	0		0		0		0		0
114	34	1	2	1	5	4	6	1	5	0	4500	1	2	0	0	0	0	22	3	2	3	31	1	3	1	0	1	0	0	0	0	0	0	0	0	0	0	0	0	0		0		0		0		0
115	25	2	2	1	3	3	4	4	4	0	800	1	2	1	1	1	1	18	3	2	2	32	1	2	1	0	1	0	0	0	0	0	1	0	0	0	0	0	0	0		0		0		0		0
116	25	2	2	1	6	6	4	2	3	0	3500	1	1	0	0	0	0	22	2	1	3	36	1	3	1	0	1	0	0	0	0	0	0	0	0	0	0	0	0	0		0		0		0		0
117	20	2	2	1	4	4	4	2	2	0	5000	1	1	1	1	1	1	20	1			34	1	3	0	0	0	0	0	0	0	0	1	1	1	0	0	0	0	0		0		0		0		0
118	29	3	2	2	1	1	4	4	2	0	1500	1	2	0	0	0	0	19	1			30	1	3	0	1	1	0	0	0	0	0	0	1	1	1	0	0	0	0		0		0		0		0
119	22	2	2	1	3	4	6	3	3	1	300	1	2	0	0	0	0	16	2	1	2	34	0	1	1				0	0	0	0	0	0	0	0	0	0	0	1	1	1	1	0		0		0
120	34	2	2	1	3	5	6	4	4	0	5000	1	2	0	0	0	0	25	2	2	3	38	1	4	1	1	1	0	0	0	0	0	0	1	1	1	0	0	0	0		0		0		0		0
121	20	2	2	1	1	3	4	2	3	0	1000	1	1	0	1	0	0	18	2	1	3	30	1	1	1				1	1	0	0	0	1	0	1	0	0	1	0		1	1	1	1	0		1	1
122	25	3	2	2	2	4	5	4	2	0	500	0	1	0	0	0	0	23	1			37	1	4	0	0	1	0	0	1	0	1	0	0	0	0	0	1	1	1	1	1	1	1	1	0		0
123	17	2	2	2	3	4	4	3	7	0	1500	1	2	1	1	1	1	16	1			36	1	3	0	0	1	1	0	0	0	0	0	1	0	0	0	0	0	0		0		0		0		0
124	24	1	2	1	4	4	3	4	3	0	5000	1	1	1	1	1	1	20	1			36	1	4	0	1	1	1	0	0	0	0	0	1	1	1	1	1	0	0		0		0		0		0
125	38	2	2	2	3	7	6	4	5	0	1600	1	2	1	1	1	1	24	4	3	2	32	1	1	1				0	0	0	0	0	1	1	1	0	0	0	0		0		0		0		0
126	25	3	2	2	2	3	4	2	2	0	1500	1	2	1	1	1	1	20	2	1	2	34	1	3	1	1	1	0	1	0	1	1	0	1	1	1	1	0	0	0		0		0		0		0
127	20	2	2	2	4	4	4	3	2	0	300	1	2	0	0	0	0	17	1			22	1	1	1				0	0	0	0	0	0	1	1	1	0	0	0		0		0		0		0
128	30	1	2	1	4	5	4	4	5	1	3900	1	2	1	1	1	1	21	3	2	2	28	1	2	1	1	1	0	0	0	0	0	0	1	1	1	1	0	0	0		0		0		0		0
129	20	2	2	2	3	6	6	2	3	1	1000	1	2	1	0	0	0	17	2	1		28	1	3	1	0	1	0	0	0	0	0	0	1	0	1	0	0	0	0		0		0		0		0
130	19	2	2	2	3	3	3	2	2	0	1800	1	1	0	0	0	0	19	1			28	1	1	0				0	0	0	0	0	1	1	1	1	0	0	0		0		0		0		0
131	17	3	1	2	3		6		3	0	500	1	2	0	0	0	0	20	1			34	0	1	1				0	0	0	0	0	0	0	0	0	0	1	0		0		0		0		0
132	28	2	2	1	6	7	1	1	3	0	4500	1	2	1	1	1	1	19	2	1	3	34	1	2	1	1	1	0	0	0	0	0	0	1	1	1	0	0	0	0		0		0		0		0
133	34	3	2	1	6	7	1	1	5	1	6500	1	1	1	1	1	1	24	3	2	2	37	1	4	1	1	1	1	1	1	1	1	0	1	1	1	1	0	0	0		0		0		0		0
134	24	4	2	2	4	3	4	2	2	0	1500	1	2	0	0	0	0	22	1			24	1	1	1				0	1	0	0	0	1	1	1	0	0	0	0		0		0		0		0
135	31	2	2	1	6	6	1	1	4	1	8000	1	2	1	1	1	1	23	2	1	2	38	1	4	0	1	1	0	0	0	0	0	0	1	0	1	0	0	0	0		0		0		0		0
136	18	2	2	1	5	7	1	4	2	0	4000	1	1	1	1	0	1	17	1			28	1	3	0	0	1	0	0	0	0	0	0	1	0	1	0	0	0	0		0		0		0		0
137	30	2	2	1	3	4	4	3	5	0	3100	1	2	1	1	1	1	19	4	3	3	36	0	4	1	0	1	0	0	0	0	0	0	1	0	1	0	0	0	0		0		0		0		0
138	20	2	2	2	4	2	4	1	3	1	1500	1	1	1	0	0	0	16	4	2	2	32	1	3	0	1	1	0	1	0	0	0	0	1	0	1	0	0	0	1	1	1	1	1	1	0		1	3
139	26	3	2	2	5	1	4	2	3	0	2000	1	1	0	0	0	0	19	2	1	2	24	1	1	1				0	0	0	0	0	0	0	0	0	0	0	0		0		0		0		0
140	27	2	2	1	4	5	4	1	3	1	3400	1	2	1	1	1	1	22	2	1	2	20	1	1	1				0	0	0	0	0	1	0	1	0	1	0	0		0		0		0		0
141	20	2	2	2	4	6	1	2	2	0	2000	1	2	1	0	0	0	20	1			38	1	4	1	0	1	1	0	0	0	0	0	1	0	1	0	1	1	0		0		0		1	1	0
IDNO	age	religion	marital status	residence	respedu	coupledu	respocup	coupleocup	familysize	underfive	income	latrinefacilit	drinkingwater	decihealth	decipurchase	deciexpeditures	decivisiting	agemarriage	gravidity	parity	birthinterval	gestage	pregintention	ancvisit	contraceptives	nutradvice	IFAuse	deworming	pregcomp	currentill	freqill	chronicill	substuse	freqeat	increasedfreq	eatingsnack	fasting	avoidinfood	skipmeal	worryoffood	occ1	inablevariety	occ2	limitedfood	occ3	eatundesire	occ4	eatsmall	occ5
142	20	2	2	2	3	4	3	4	2	0	2500	1	1	0	0	0	0	19	1			36	1	4	0	0	1	0	0	0	0	0	0	0	0	0	0	0	0	0		0		0		0		0
143	20	2	2	1	6	6	4	1	2	0	4500	1	1	0	0	0	0	18	1			29	1	2	0	0	1	0	0	0	0	0	0	1	1	1	0	0	0	0		0		0		0		0
144	21	2	2	2	4	3	4	4	3	1	800	1	2	0	1	0	1	16	2	1	3	38	1	4	1	0	1	0	0	0	0	0	0	1	0	1	0	0	0	0		0		0		0		0
145	21	2	2	1	6	4	1	3	2	0	9000	1	1	1	1	1	1	19	1			38	1	3	1	1	1	1	0	0	0	0	0	1	1	1	0	0	0	0		0		0		0		0
146	16	2	2	1	7	4	3	3	5	1	8500	0	2	1	1	1	1	20	4	3	2	31	1	2	1	1	1	0	0	0	0	0	0	1	1	1	0	0	0	0		0		0		0		0
147	32	2	2	1	1	7	4	2	5	0	1800	1	2	1	1	1	1	22	4	3	2	36	1	4	1	1	1	1	0	0	0	0	0	1	0	0	1	1	0	1	2	1	2	1	1	0		0
148	23	2	2	2	3	1	4	2	4	1	2000	1	2	1	1	1	1	20	3	2	2	30	1	2	1	0	1	0	0	0	0	0	0	0	0	0	0	0	0	1	1	1	1	0		0		0
149	32	1	2	1	4	3	4	3	2	0	100000	1	1	1	1	1	1	19	1			30	1	2	0	1	0	0	0	0	0	0	0	1	1	1	0	0	0	0		0		0		0		0
150	22	2	2	2	2	2	1	2	2	0	1000	1	2	0	0	0	0	21	1			38	1	4	0	1	1	1	1	1	0	0	0	1	0	0	0	1	1	0		0		0		0		0
151	18	2	2	1	5	5	6	3	2	0	5000	1	1	0	0	0	0	18	1			34	1	2	0	0	1	0	0	0	0	0	0	1	1	1	0	0	0	0		0		0		0		0
152	33	3	2	1	4	4	4	4	2	0	1500	1	2	0	0	0	0	19	1			36	1	4	1	0	1	0	0	0	0	0	0	0	0	0	0	0	0	0		0		0		0		0
153	30	2	2	1	1	1	3	2	3	0	2500	1	1	1	0	0	1	23	3	1	3	36	1	4	1	1	1	1	1	0	1	0	0	1	0	1	0	0	1	1	1	1	3	0		0		0
154	31	2	2	2	3	2	4	2	4	1	2000	1	2	0	0	0	0	20	2	1	2	30	1	2	1	1	1	0	1	0	0	0	0	0	0	0	0	0	0	0		0		0		0		0
155	25	1	2	1	6	5	4	3	2	0	3500	0	1	1	1	1	1	23	1			30	1	2	1	0	1	0	0	0	0	0	0	0	0	0	0	1	0	0		0		0		0		0
156	26	2	2	1	5	1	4	2	3	1	400	0	2	0	0	0	0	18	3	2	2	28	1	4	1	0	0	0	0	1	0	0	1	1	0	1	0	0	0	0		1	2	1	2	1	2	0
157	21	2	2	2	3	4	4	4	2	0	3000	1	1	1	1	1	1	18	1			30	1	3	0	1	1	0	0	0	0	1	1	1	1	1	0	0	0	0		0		0		0		0
158	18	3	2	1	4	3	3	3	3	1	7000	1	2	1	1	1	1	17	2	1	1	20	1	2	1	1	1	0	0	0	0	0	0	1	1	0	1	0	0	0		0		0		0		0
159	29	2	2	2	2	4	3	4	2	0	1000	1	2	1	0	1	1	20	1			36	1	2	0	1	1	0	0	0	0	0	0	0	1	1	0	1	0	1	1	1	1	1	1	1	1	1	2
160	28	3	2	1	5	7	3	1	3	1	1400	1	1	0	1	1	1	22	2	1	2	36	1	3	1	1	1	0	0	0	0	0	1	1	1	1	0	1	0	0		0		0		0		0
161	26	3	2	1	6	2	1	4	3	1	9000	1	2	1	1	1	1	20	2	1	3	33	1	3	1	1	1	0	0	0	1	0	0	1	1	1	1	1	0	0		0		0		0		0
162	18	3	2	2	3	5	4	2	6	1	2800	1	2	1	1	1	1	16	2	1	2	26	1	2	1	0	1	0	0	0	0	0	0	0	0	0	0	0	0	1	1	1	1	0		0		1	2
163	24	3	2	2	7	2	4	4	3	1	1500	1	1	0	0	0	0	19	2	1	2	30	1	2	1	0	1	0	0	0	0	0	0	0	0	0	0	0	0	0		0		0		0		0
164	20	2	2	1	7	2	1	1	2	0	10000	1	2	1	1	1	1	20	1			34	1	3	1	1	1	1	0	0	0	0	0	1	1	1	0	0	0	0		0		0		0		0
165	25	2	2	2	4	4	4	4	3	1	400	1	2	1	1	1	1	20	2	1	2	31	1	4	1	1	1	0	0	0	0	0	0	0	0	0	0	0	0	1	2	1	1	0		0		0
166	26	4	2	1	6	7	1	1	4	1	7500	1	1	0	0	0	0	19	3	2	2	30	1	2	1	1	1	0	0	0	0	0	0	1	1	1	0	0	0	0		0		0		0		0
167	35	1	2	1	4	5	3	3	4	1	12000	1	2	0	0	0	0	18	3	2	2	32	1	3	1	0	1	0	0	0	0	0	0	1	1	1	0	1	0	0		0		0		0		0
168	28	4	2	2	1	1	3	2	4	1	300	1	2	0	0	0	0	18	3	2	2	36	0	3	0	0	1	1	1	0	0	0	0	1	0	0	0	0	0	1	2	1	2	1	3	0		0
169	32	3	2	2	2	2	4	4	5	1	1000	1	1	0	0	0	0	17	4	3	1	28	1	1	1				0	0	0	0	0	0	0	0	0	0	0	1	2	1	3	1	3	0		0
170	30	3	2	1	7	7	1	1	3	0	10000	1	2	1	1	1	1	18	2	1	3	19	1	1	1				0	0	0	0	0	1	1	1	0	0	0	0		0		0		0		0
171	30	2	2	2	6	4	3	1	2	0	2000	1	2	0	0	0	0	19	2	0		34	1	4	0	0	1	1	1	0	0	0	0	1	0	0	0	1	1	0		1	1	0		0		0
172	24	1	2	1	5	6	1	3	3	1	1500	1	2	0	0	0	0	20	2	1	2	28	1	1	1				0	0	0	0	0	1	0	0	0	1	0	0		1	2	1	1	0		1	1
173	40	2	2	2	1	6	4	2	5	0	1000	1	2	0	0	0	0	19	3	2	2	28	1	2	1	0	1	0	0	0	0	0	0	0	0	0	0	0	0	0		0		0		0		0
174	25	2	2	1	3	3	4	4	3	0	3000	1	1	1	1	1	1	16	2	1	3	38	1	4	1	0	1	1	0	0	0	0	0	1	0	1	0	1	0	0		0		0		0		0
175	26	2	2	2	6	7	1	1	3	1	8500	1	2	1	1	1	1	20	2	1	2	34	1	3	1	1	1	0	0	0	0	0	0	1	1	1	0	1	0	0		0		0		0		0
176	30	2	2	2	2	6	4	2	6	2	1300	1	1	0	0	0	0	19	4	3	1	29	0	2	1	0	1	0	0	0	0	0	0	0	0	0	0	0	0	0		0		1	1	1	2	0
177	25	2	2	2	2	4	4	4	3	1	1200	1	2	1	1	1	1	20	2	1	2	28	1	1	1				1	0	0	0	0	0	0	0	1	0	0	0		0		0		0		0
178	20	2	2	1	7	6	6	1	2	1	5400	1	2	1	1	1	1	18	1			30	1	1	1				0	0	0	0	0	1	1	1	0	0	0	0		0		0		0		0
179	22	2	2	2	4	4	4	2	3	1	4000	1	2	1	1	1	1	18	2	1	2	34	1	3	1	1	1	0	0	0	0	0	0	1	1	0	0	0	0	0		0		0		0		0
180	25	2	2	2	6	2	1	2	3	1	300	1	2	1	0	0	0	18	2	1	2	34	1	3	1	0	1	0	0	0	0	0	0	1	0	0	0	0	1	0		1	2	1	2	0		1	2
181	25	2	2	2	1	1	4	2	2	0	800	1	1	1	0	0	0	18	2	1	1	30	0	2	1	1	1	0	1	0	0	0	0	0	0	0	0	0	0	0		0		0		0		0
182	25	4	2	1	7	4	5	4	4	0	250	1	2	1	1	1	1	20	1			28	1	1	0				0	0	0	0	0	1	0	1	0	0	0	0		0		0		0		0
183	27	2	2	2	3	3	4	1	4	0	500	1	1	0	0	0	0	18	3	2	3	38	1	1	1				0	0	0	0	0	0	0	0	0	0	0	0		0		0		0		0
184	22	2	2	1	3	5	4	3	2	0	6000	1	2	0	0	0	0	20	1			32	1	2	0	1	1	0	0	0	0	0	0	0	1	1	0	0	0	0		0		0		0		0
185	22	2	2	2	3	4	1	2	3	1	900	1	2	1	0	0	0	19	2	1	2	32	1	2	1	0	1	0	0	0	0	0	1	0	0	0	0	0	0	0		0		0		0		0
186	20	2	2	2	4	7	4	1	3	1	3000	1	2	1	1	1	1	15	2	1	2	19	1	1	1				0	0	0	0	0	1	0	0	0	0	0	0		0		0		0		0
187	25	2	2	1	3	3	3	4	3	0	3000	1	2	0	0	0	0	18	2	1	3	34	1	3	1	1	1	0	1	0	0	0	0	1	0	0	0	0	0	0		0		0		0		0
188	25	2	2	2	4	3	4	2	3	0	3500	1	1	0	0	0	0	18	3	2	1	32	1	1	1				0	0	0	0	0	0	0	0	0	0	0	0		0		0		0		0
189	25	2	2	2	6	6	1	2	3	1	400	1	2	0	0	0	0	20	2	1	2	36	1	3	1	0	1	0	0	0	0	0	0	1	0	0	1	0	1	0		1	3	1	1	1	3	0
190	24	2	2	2	1	3	3	2	4	0	4500	1	2	0	0	0	0	18	3	2	2	34	1	3	1	1	1	0	0	0	0	0	0	1	1	0	0	0	0	0		0		0		0		0
191	28	2	2	2	4	4	4	3	6	0	600	1	2	0	0	0	0	17	1			18	1	1	1				0	0	0	0	0	1	0	1	1	0	0	0		1	1	0		0		0
192	20	3	2	1	5	3	3	3	2	0	6000	1	2	1	1	1	1	19	1			30	1	2	1	1	1	0	0	0	0	0	0	1	1	1	0	0	0	1	2	0		0		0		0
193	20	2	2	2	5	5	3	3	7	2	600	1	2	1	1	0	1	20	3	2	1	28	0	2	1	1	1	0	0	0	0	0	0	1	0	1	1	0	0	0		0		0		0		0
194	18	2	2	1	3	3	5	4	2	0	1000	1	2	1	1	1	1	17	1			28	1	2	0	0	0	0	0	0	0	0	0	0	0	0	0	0	0	0		0		0		0		0
195	22	4	2	2	4	4	5	2	3	1	1000	1	2	1	1	1	1	15	3	2	2	28	1	1	1				0	1	0	0	0	0	0	1	0	0	0	0		0		0		0		0
196	30	3	2	1	4	3	5	2	3	1	800	1	1	0	0	0	1	18	4	3	2	30	1	3	1	0	0	0	0	0	0	0	0	1	0	0	0	0	0	0		1	3	1	3	0		1	2
197	21	2	2	1	4	4	5	4	2	1	1500	1	2	1	1	1	1	19	3	2	2	36	1	4	1	1	1	0	0	0	0	0	0	1	1	1	0	0	0	0		0		0		0		0
198	35	2	2	2	1	2	3	2	6	1	900	1	2	0	0	0	0	18	7	6	1	28	1	1	1				1	0	0	0	0	1	0	0	0	0	0	0		1	2	0		0		0
199	30	2	2	1	3	3	3	3	5	0	4000	1	1	0	0	0	0	20	4	3	2	30	1	3	1	1	1	0	0	0	0	0	0	0	0	0	0	0	0	0		0		0		0		0
200	30	2	2	2	3	3	4	2	4	0	600	1	2	0	0	0	0	18	4	2	3	36	1	3	1	0	1	0	1	0	0	0	0	1	0	0	0	0	0	0		1	2	0		0		0
201	18	2	2	1	7	3	4	4	2	0	1000	1	2	0	0	0	0	18	1			16	1	1	0				0	0	0	0	0	0	0	0	0	0	0	0		0		0		0		0
202	35	2	2	2	3	3	1	2	6	1	1000	1	2	1	0	0	0	20	5	4	2	32	0	2	1	0	1	0	0	0	0	0	0	0	1	0	0	0	0	0		0		0		0		0
203	23	2	2	1	5	7	6	1	2	0	4000	1	2	1	1	1	1	23	1			20	1	1	1				0	0	0	0	0	1	0	1	0	1	0	0		0		0		0		0
204	30	2	2	2	3	3	4	2	5	0	1600	1	2	1	1	1	1	15	5	4	3	24	0	1	1				1	0	0	0	0	1	0	0	1	0	0	0		0		0		0		0
205	27	2	2	1	5	7	4	1	3	1	4500	1	2	0	0	0	0	20	2	1	2	20	1	1	1				0	0	0	0	0	0	1	1	0	0	0	0		0		0		0		0
206	30	2	2	2	3	1	1	2	4	0	4000	1	2	1	1	1	1	16	3	2	3	22	1	3	1	0	1	0	0	0	0	0	0	1	0	1	1	0	0	0		0		0		0		0
207	27	2	2	2	3	3	3	2	4	1	2500	1	1	0	0	0	0	19	3	2	2	26	1	1	1				1	0	0	0	1	0	0	0	0	1	0	0		0		0		0		0
208	21	2	2	1	6	4	3	4	3	1	1500	1	1	1	1	1	1	17	2	1	2	36	1	3	1	1	0	0	0	0	0	0	1	0	0	0	0	0	0	0		0		0		0		0
209	32	2	2	1	7	6	1	1	5	1	7800	1	2	0	0	0	0	22	1			30	1	3	1	1	1	1	0	0	0	0	0	1	1	1	0	0	0	0		0		0		0		0
210	23	2	2	1	7	7	3	1	2	0	8000	1	2	1	1	1	1	22	1			24	1	4	1	1	1	0	0	0	0	0	0	1	0	1	0	0	0	0		0		0		0		0
211	19	3	1	2	3		1		5	0	1000	1	2	0	0	0	0		1			28	0	1	0				0	0	0	0	0	0	0	0	0	0	0	0		0		0		0		0
212	30	1	2	1	4	4	4	3	4	1	6000	1	2	0	0	0	0	19	2	1	2	31	1	2	0	1	1	0	0	0	0	0	0	1	1	1	0	0	0	0		0		0		0		0
213	21	3	4	1	4	5	5	1	2	1	1000	1	2	1	1	1	1	16	2	1	2	28	0	1	1				0	0	0	0	0	1	1	0	0	0	0	1	2	1	2	1	2	0		1	2
214	31	2	2	1	6	7	1	4	3	1	5000	1	1	1	1	1	1	19	3	2	2	30	1	2	1	1	1	0	1	0	0	0	0	1	1	1	0	1	0	0		0		0		0		0
215	23	4	2	2	6	3	4	2	3	0	1000	1	2	1	0	0	0	19	2	1	3	32	1	3	1	0	1	0	0	0	0	0	0	1	1	0	0	0	0	0		1	1	0		0		0
216	19	3	2	1	2	2	1	1	2	0	7000	1	2	1	1	1	1	19	1			33	1	2	0	1	1	0	0	0	0	0	0	1	1	1	0	1	0	0		0		0		0		0
217	25	2	2	1	2	6	4	4	4	0	3000	1	2	0	0	0	0	18	2	1	3	36	1	4	1	0	1	1	1	1	0	0	0	1	0	1	0	0	0	0		0		0		0		0
218	24	1	2	1	3	4	4	2	3	1	1500	1	1	0	0	0	0	19	2	1	1	24	1	1	1				0	0	0	0	0	0	0	0	0	0	0	1	1	1	1	1	1	0		0
219	35	4	2	2	3	3	1	1	2	0	1000	1	2	1	1	1	1	17	4	3	3	34	1	3	1	0	1	0	0	0	0	0	0	0	0	0	1	0	0	0		0		0		0		0
220	20	2	2	2	4	5	4	4	2	0	3000	1	2	0	0	0	0	18	1			36	1	4	1	1	1	0	0	0	0	0	0	1	1	1	0	0	0	0		0		0		0		0
221	18	2	2	2	6	4	6	2	5	0	1000	1	2	1	1	1	1	17	1			28	1	2	0	0	1	0	0	0	0	0	0	1	0	0	0	0	0	1	2	1	3	0		0		1	3
222	19	3	2	1	3	5	4	2	2	0	4500	1	2	0	0	0	0	19	1			24	1	1	0				1	0	0	0	0	1	1	1	0	0	0	0		0		0		0		0
223	30	2	2	2	3	4	1	1	3	0	800	1	2	1	1	1	1	20	2	1	3	28	1	1	0				1	0	0	0	0	1	0	0	0	0	0	0		0		0		0		0
224	27	3	2	2	3	4	4	2	4	1	1500	1	2	0	0	0	0	19	2	1	2	30	1	2	1	0	1	0	0	0	0	0	0	0	0	0	0	0	0	0		0		0		0		0
225	36	3	2	1	3	3	1	4	4	0	2000	1	1	1	1	1	1	27	3	2	3	26	1	2	1	0	1	0	0	0	0	0	0	1	0	0	1	1	0	0		0		0		0		0
226	19	2	2	1	4	4	5	1	2	0	4100	1	2	0	0	0	0	19	1			26	1	1	1				0	0	0	0	0	1	1	1	0	0	0	0		0		0		0		0
227	27	2	2	1	5	3	4	3	4	1	1500	1	2	1	0	0	0	20	2	1	3	28	1	3	1	0	1	0	0	0	0	0	0	1	1	0	0	0	0	0		0		0		0		0
228	27	1	2	1	6	5	4	3	5	1	5600	1	2	0	0	0	0	19	3	2	2	36	1	4	1	1	1	0	0	0	0	0	0	1	1	1	0	0	0	0		0		0		0		0
229	22	2	2	1	3	4	4	4	3	0	600	1	1	1	1	1	1	18	2	1	3	34	1	4	1	1	1	1	0	0	0	0	0	1	0	1	0	0	0	0		0		0		0		0
230	22	2	2	2	3	3	4	2	3	0	2800	1	1	0	0	0	0	19	2	1	2	30	1	2	1	0	1	0	1	0	0	0	0	0	0	0	0	0	0	0		0		0		0		0
231	30	2	2	1	4	4	3	4	3	0	3000	1	2	1	1	1	1	24	2	1	3	24	1	2	1	1	1	0	0	0	0	0	0	1	0	1	0	0	0	0		0		0		0		0
232	30	2	2	1	6	3	1	1	4	0	10000	1	2	0	0	0	0	19	2	1	2	24	1	3	1	0	1	0	0	0	0	0	0	1	0	0	0	0	0	0		0		0		0		0
233	28	2	2	1	7	3	6	3	4	0	500	1	2	1	1	1	1	18	3	2	3	28	1	2	1	0	1	0	1	0	0	0	0	1	0	0	1	0	0	1	1	1	2	0		0		0
234	35	2	2	2	1	1	4	2	7	1	2300	1	1	0	0	0	0	20	5	4	2	26	1	1	1				0	1	0	0	0	0	0	0	0	1	0	0		0		0		0		0
235	28	2	2	2	4	4	4	4	3	1	400	1	2	0	1	0	0	22	3	1	2	34	1	3	1	0	1	1	1	0	0	0	0	1	0	1	0	1	0	0		0		0		0		0
236	30	1	2	2	3	4	4	2	5	2	4000	1	2	0	0	0	0	22	3	2	3	27	1	2	1	1	1	0	1	1	0	0	0	1	0	1	0	0	0	0		0		0		0		0
237	20	2	2	1	3	3	6	2	2	0	1000	1	2	1	0	0	1	18	1			20	1	2	1	1	1	0	0	1	0	1	0	1	0	1	0	0	0	0		1	2	0		0		0
238	20	2	2	1	4	7	4	4	2	0	5000	1	2	0	0	0	0	19	1			38	1	4	0	1	1	1	0	0	0	0	0	1	1	1	0	0	0	0		0		0		0		0
239	25	3	2	2	7	6	4	1	5	1	2000	1	2	0	0	0	0	18	2	1	1	32	0	3	1	1	1	0	0	0	0	0	0	1	0	0	0	1	1	0		0		0		0		0
240	40	1	2	2	4	3	4	2	7	0	3500	1	1	0	0	0	0	22	6	5	2	30	0	3	1	0	1	0	0	0	0	0	0	0	0	0	0	0	0	0		0		0		0		0
241	28	2	2	1	4	5	4	3	4	0	800	1	2	1	0	0	1	16	3	2	3	28	1	1	1				1	0	0	0	0	1	0	0	0	0	1	0		0		0		0		0
242	26	2	2	1	6	6	1	1	2	0	3900	1	2	1	1	1	1	22	1			26	1	2	1	1	1	0	0	0	0	0	0	1	1	1	1	1	0	0		0		0		0		0
243	27	3	2	1	3	4	4	3	5	1	1500	1	2	1	1	1	1	18	4	2	2	32	1	1	1				1	0	0	0	0	1	1	1	0	0	0	0		0		0		0		0
244	34	1	2	1	5	4	6	1	5	0	4500	1	1	0	0	0	0	22	3	2	3	31	1	3	1	0	1	0	0	0	0	0	0	1	0	0	0	0	0	0		0		0		0		0
245	25	2	2	1	3	3	1	4	4	0	800	1	2	1	1	1	1	18	3	2	2	32	1	2	1	0	1	0	0	0	0	0	0	1	0	0	0	0	0	0		0		0		0		0
246	25	2	2	1	6	6	4	2	3	0	3500	1	2	0	0	0	0	22	2	1	3	36	1	3	1	0	1	0	0	0	0	0	0	1	0	0	0	0	0	0		0		0		0		0
247	20	2	2	1	4	4	4	2	2	0	5000	1	1	1	1	1	1	20	1			34	1	3	0	0	0	0	0	0	0	0	1	1	1	0	0	0	0	0		0		0		0		0
248	29	3	2	2	1	1	4	2	2	0	1500	1	2	0	0	0	0	19	1			30	1	3	0	1	1	0	0	0	0	0	0	1	1	1	0	0	0	0		0		0		0		0
249	22	2	2	1	3	4	6	3	3	1	300	1	2	0	0	0	0	16	2	1	2	34	0	1	1				0	0	0	0	0	1	0	0	0	0	0	1	1	1	1	0		0		0
250	34	2	2	1	3	5	6	4	4	0	5000	1	2	0	0	0	0	25	2	2	3	38	1	4	1	1	1	0	0	0	0	0	0	1	1	1	0	0	0	0		0		0		0		0
251	20	2	2	1	1	3	4	2	3	0	100	1	1	0	1	0	0	18	2	1	3	30	1	1	1				1	1	0	0	0	1	0	1	0	0	1	0		1	1	1	1	0		1	1
252	25	3	2	2	2	4	5	4	2	0	500	0	2	0	0	0	0	23	1			37	1	4	0	0	1	0	0	1	0	1	0	0	0	0	0	1	1	1	1	1	1	1	1	0		0
253	17	2	2	2	3	4	4	3	7	0	1500	1	2	1	1	1	1	16	1			36	1	3	0	0	1	0	0	0	0	0	1	1	0	0	0	0	0	0		0		0		0		0
254	24	1	2	1	4	4	3	4	3	0	5000	1	2	1	1	1	1	20	1			36	1	4	0	1	1	1	0	0	0	0	0	1	1	1	1	1	0	0		0		0		0		0
255	38	2	2	2	3	7	6	4	5	0	1600	1	1	1	1	1	1	24	4	3	2	32	1	1	1				0	0	0	0	0	1	1	1	0	0	0	0		0		0		0		0
256	25	3	2	2	2	3	4	2	2	0	1500	1	2	1	1	1	1	20	2	1	2	34	1	3	1	1	1	0	1	0	0	1	0	1	1	1	1	0	0	0		0		0		0		0
257	20	2	2	2	4	4	4	3	2	0	300	1	2	0	0	0	0	17	1			22	1	1	1				0	0	0	0	0	1	1	1	1	0	0	0		0		0		0		0
258	30	1	2	1	4	5	3	4	5	1	3900	1	1	1	1	1	1	21	3	2	2	28	1	2	1	1	1	0	0	0	0	0	1	1	1	1	1	0	0	0		0		0		0		0
259	20	2	2	2	3	6	6	2	3	1	1000	1	2	1	0	0	0	17	2	1		28	1	3	1	0	1	0	0	0	0	0	0	1	0	1	0	0	0	0		0		0		0		0
260	19	2	2	2	3	3	4	2	2	0	1800	1	1	0	0	0	0	19	1			28	1	1	0				0	0	0	0	0	1	1	1	1	0	0	0		0		0		0		0
261	17	3	1	2	3		6		3	0	500	1	2	0	0	0	0	20	1			34	0	1	1				0	0	0	0	0	0	0	0	0	0	1	0		0		0		0		0
262	28	2	2	1	6	7	1	1	3	0	4500	1	2	1	1	1	1	19	2	1	3	34	1	2	1	1	1	0	0	0	0	0	0	1	1	1	0	0	0	0		0		0		0		0
263	34	3	2	1	6	7	1	1	5	1	6500	1	1	1	1	1	1	24	3	2	2	37	1	4	1	1	1	1	1	1	1	1	0	1	1	1	1	0	0	0		0		0		0		0
264	24	4	2	2	4	3	4	2	2	0	1500	1	2	0	0	0	0	22	1			24	1	1	1				0	1	0	0	0	1	1	1	0	0	0	0		0		0		0		0
265	31	2	2	1	6	6	1	1	4	1	8000	1	2	1	1	1	1	23	2	1	2	38	1	4	0	1	1	0	0	0	0	0	0	1	0	1	0	0	0	0		0		0		0		0
266	18	2	2	1	5	7	1	4	2	0	4000	1	1	1	1	0	1	17	1			28	1	3	0	0	1	0	0	0	1	0	0	1	0	1	0	0	0	0		0		0		0		0
267	30	2	2	1	3	4	4	3	5	0	3100	1	2	1	1	1	1	19	4	3	3	36	0	4	1	0	1	0	0	0	0	0	0	1	0	1	0	0	0	0		0		0		0		0
268	20	2	2	2	4	2	4	1	3	1	1500	1	1	1	0	0	0	16	4	2	2	32	1	3	0	1	1	1	1	0	0	0	0	1	0	1	0	0	0	1	1	1	1	1	1	0		1	3
269	26	3	2	2	5	1	4	2	3	0	2000	1	1	0	0	0	0	19	2	1	2	24	1	1	1				0	0	0	0	0	0	0	0	0	0	0	0		0		0		0		0
270	27	2	2	1	4	5	4	1	3	1	3400	1	2	1	1	1	1	22	2	1	2	20	1	1	1				0	0	0	0	0	1	0	1	0	1	0	0		0		0		0		0
271	20	2	2	2	4	6	1	2	2	0	2000	1	2	1	0	0	0	20	1			38	1	4	1	0	1	0	0	0	0	0	0	1	0	1	0	1	1	0		0		0		1	1	0
272	20	2	2	2	3	4	4	2	2	0	2500	1	1	0	0	0	0	19	1			36	1	4	0	0	1	0	0	0	0	0	0	0	0	0	0	0	0	0		0		0		0		0
273	20	2	2	1	6	6	4	1	2	0	4500	1	2	0	0	0	0	18	1			29	1	2	0	0	1	0	0	0	0	0	0	1	1	1	0	0	0	0		0		0		0		0
274	21	2	2	2	4	3	4	4	3	1	800	1	1	0	1	0	1	16	2	1	3	38	1	4	1	0	1	0	0	0	1	0	0	1	0	1	0	0	0	0		0		0		0		0
275	21	2	2	1	6	4	1	3	2	0	9000	1	2	1	1	1	1	19	1			38	1	3	1	1	1	1	0	0	0	0	0	1	1	1	0	0	0	0		0		0		0		0
276	16	2	2	1	7	4	3	3	5	1	8500	0	2	1	1	1	1	20	4	3	2	31	1	2	1	1	1	0	0	0	0	0	0	1	1	1	0	0	0	0		0		0		0		0
277	32	2	2	1	1	7	4	2	5	0	1800	1	2	1	1	1	1	22	4	3	2	36	1	4	1	1	1	1	0	0	0	0	0	1	0	0	1	1	0	1	2	1	2	1	1	0		0
278	23	2	2	2	3	1	4	2	4	1	2000	1	2	1	1	1	1	20	3	2	2	30	1	2	1	0	1	0	0	0	0	0	0	0	0	0	0	0	0	1	1	1	1	0		0		0
279	32	1	2	1	4	3	4	3	2	0	100000	1	1	1	1	1	1	19	1			30	1	2	0	1	0	0	0	0	0	0	0	1	1	1	0	0	0	0		0		0		0		0
280	22	2	2	2	2	2	1	4	2	0	1000	1	2	0	0	0	0	21	1			38	1	4	0	1	1	1	1	1	1	0	0	1	0	0	0	1	1	0		0		0		0		0
281	18	2	2	1	5	5	6	3	2	0	5000	1	2	0	0	0	0	18	1			34	1	2	0	0	1	0	0	0	0	0	0	1	1	1	0	0	0	0		0		0		0		0
282	33	3	2	1	4	4	4	4	2	0	1500	1	1	0	0	0	0	19	1			36	1	4	1	0	1	1	0	0	0	0	0	0	0	0	0	0	0	0		0		0		0		0
283	30	2	2	1	1	1	3	2	3	0	2500	1	2	1	0	0	1	23	3	1	3	36	1	4	1	1	1	0	1	0	1	0	0	1	0	1	0	0	1	1	1	1	3	0		0		0
284	31	2	2	2	3	2	4	2	4	1	2000	1	2	0	0	0	0	20	2	1	2	30	1	2	1	1	1	0	1	0	0	0	0	0	0	0	0	0	0	0		0		0		0		0
285	25	1	2	1	6	5	3	3	2	0	3500	0	2	1	1	1	1	23	1			30	1	2	1	0	1	0	0	0	0	0	0	0	0	0	0	1	0	0		0		0		0		0
286	26	2	2	1	5	1	4	4	3	1	400	0	1	0	0	0	0	18	3	2	2	28	1	4	1	0	0	0	0	1	0	0	1	1	0	1	0	0	0	0		1	2	1	2	1	2	0
287	21	2	2	2	3	4	4	4	2	0	3000	1	1	1	1	1	1	18	1			30	1	3	0	1	1	0	0	0	0	1	1	1	1	1	0	0	0	0		0		0		0		0
288	18	3	2	1	4	3	3	3	3	1	7000	1	1	1	1	1	1	17	2	1	1	20	1	2	1	1	1	0	0	0	0	0	0	1	1	0	1	0	0	0		0		0		0		0
289	29	2	2	2	2	4	1	3	2	0	1000	1	2	1	0	1	1	20	1			36	1	2	0	1	1	0	0	0	1	0	0	1	1	1	0	1	0	1	1	1	1	1	1	1	1	1	2
290	28	3	2	1	5	7	3	1	3	1	1400	1	2	0	1	1	1	22	2	1	2	36	1	3	1	1	1	0	0	0	0	0	1	1	1	1	0	1	0	0		0		0		0		0
291	26	3	2	1	6	2	1	4	3	1	9000	1	2	1	1	1	1	20	2	1	3	33	1	3	1	1	1	0	0	0	0	0	0	1	1	1	1	1	0	0		0		0		0		0
292	18	3	2	2	3	5	4	2	6	1	2800	1	1	1	1	1	1	16	2	1	2	26	1	2	1	0	1	0	0	0	0	0	0	1	0	0	0	0	0	1	1	1	1	0		0		1	2
293	24	3	2	2	7	2	4	4	3	1	1500	1	1	0	0	0	0	19	2	1	2	30	1	2	1	0	1	0	0	0	0	0	0	0	0	0	0	0	0	0		0		0		0		0
294	20	2	2	1	7	2	1	1	2	0	10000	1	2	1	1	1	1	20	1			34	1	3	1	1	1	1	0	0	0	0	0	1	1	1	0	0	0	0		0		0		0		0
295	25	2	2	2	4	4	4	4	3	1	400	1	2	1	1	1	1	20	2	1	2	31	1	4	1	1	1	1	0	0	0	0	0	0	0	0	0	0	0	1	2	1	1	0		0		0
296	26	4	2	1	6	7	1	1	4	1	7500	1	1	0	0	0	0	19	3	2	2	30	1	2	1	1	1	0	0	0	0	0	0	1	1	1	0	0	0	0		0		0		0		0
297	35	1	2	1	4	5	3	3	4	1	12000	1	2	0	0	0	0	18	3	2	2	32	1	3	1	0	1	0	0	0	0	0	0	1	1	1	0	1	0	0		0		0		0		0
298	28	2	2	2	1	1	3	2	4	1	300	1	1	0	0	0	0	18	3	2	2	36	0	3	0	0	1	1	1	0	0	0	0	1	0	0	0	0	0	1	2	1	2	1	3	0		0
299	32	3	2	2	2	2	4	2	5	1	1000	1	2	0	0	0	0	17	4	3	1	28	1	1	1				0	0	0	0	0	0	0	0	0	0	0	1	2	1	3	1	3	0		0
300	30	3	2	1	7	7	1	1	3	0	10000	1	2	1	1	1	1	18	2	1	3	19	1	1	1				0	0	0	0	0	1	1	1	0	0	0	0		0		0		0		0
301	30	2	2	2	6	4	3	1	2	0	2000	1	2	0	0	0	0	19	2	0		34	1	4	0	0	1	1	1	0	0	0	0	1	0	0	0	1	1	0		1	1	0		0		0
302	24	1	2	1	5	6	1	3	3	1	1500	1	2	0	0	0	0	20	2	1	2	28	1	1	1				0	0	1	0	0	0	0	0	0	1	0	0		1	2	1	1	0		1	1
303	40	2	2	2	1	6	4	2	5	0	1000	1	1	0	0	0	0	19	3	2	2	28	1	2	1	0	1	0	0	0	1	0	0	0	0	0	0	0	0	0		0		0		0		0
304	25	2	2	1	3	3	4	4	3	0	3000	1	1	1	1	1	1	16	2	1	3	38	1	4	1	0	1	1	0	0	0	0	0	1	0	1	0	1	0	0		0		0		0		0
305	26	2	2	2	6	7	1	1	3	1	8500	1	2	1	1	1	1	20	2	1	2	34	1	3	1	1	1	0	0	0	0	0	0	1	1	1	0	1	0	0		0		0		0		0
306	30	2	2	2	2	6	4	2	6	2	1300	1	1	0	0	0	0	19	4	3	1	29	0	2	1	0	1	0	0	0	0	0	0	0	0	0	0	0	0	0		0		1	1	1	2	0
307	25	2	2	2	2	4	4	4	3	1	1200	1	2	1	1	1	1	20	2	1	2	28	1	1	1				1	0	0	0	0	1	0	0	1	0	0	0		0		0		0		0
308	20	2	2	1	7	6	6	1	2	1	5400	1	2	1	1	1	1	18	1			30	1	1	1				0	0	0	0	0	1	1	1	0	0	0	0		0		0		0		0
309	22	2	2	2	4	4	4	2	3	1	4000	1	1	1	1	1	1	18	2	1	2	34	1	3	1	1	1	0	0	0	0	0	0	1	1	0	0	0	0	0		0		0		0		0
310	25	2	2	2	6	2	1	3	3	1	300	1	1	1	0	0	0	18	2	1	2	34	1	3	1	0	1	0	0	0	0	0	0	1	0	0	0	0	1	0		1	2	1	2	0		1	2
311	25	2	2	2	1	1	4	2	2	0	800	1	1	1	0	0	0	18	2	1	1	30	0	2	1	1	1	0	1	0	0	0	0	0	0	0	0	0	0	0		0		0		0		0
312	25	4	2	1	7	4	5	4	4	0	250	1	1	1	1	1	1	20	1			28	1	1	0				0	0	0	0	0	1	0	1	0	0	0	0		0		0		0		0
313	27	2	2	2	3	3	4	1	4	0	500	1	2	0	0	0	0	18	3	2	3	38	1	1	1				0	0	0	0	0	0	0	0	0	0	0	0		0		0		0		0
314	22	2	2	1	3	5	4	3	2	0	6000	1	2	0	0	0	0	20	1			32	1	2	0	1	1	0	0	0	0	0	0	0	1	1	0	0	0	0		0		0		0		0
315	22	2	2	2	3	4	1	2	3	1	900	1	2	1	0	0	0	19	2	1	2	32	1	2	1	0	1	0	0	0	0	0	0	0	0	0	0	0	0	0		0		0		0		0
316	20	2	2	2	4	7	3	1	3	1	3000	1	2	1	1	1	1	15	2	1	2	19	1	1	1				0	0	0	0	0	1	0	0	0	0	0	0		0		0		0		0
317	25	2	2	1	3	3	3	4	3	0	3000	1	2	0	0	0	0	18	2	1	3	34	1	3	1	1	1	0	1	0	0	0	0	0	0	0	0	0	0	0		0		0		0		0
318	25	2	2	2	4	3	4	2	3	0	3500	1	2	0	0	0	0	18	3	2	1	32	1	1	1				0	0	0	0	0	0	0	0	0	0	0	0		0		0		0		0
319	25	2	2	2	6	6	3	2	3	1	400	1	2	0	0	0	0	20	2	1	2	36	1	3	1	0	1	0	0	0	0	0	0	1	0	0	1	0	1	0		1	3	1	1	1	3	0
320	24	2	2	2	1	3	4	2	4	0	4500	1	2	0	0	0	0	18	3	2	2	34	1	3	1	1	1	0	0	0	0	0	0	1	1	0	0	0	0	0		0		0		0		0
321	28	2	2	2	4	4	4	4	6	0	600	1	2	0	0	0	0	17	1			18	1	1	1				0	0	0	0	0	1	0	1	1	0	0	0		1	1	0		0		0
322	20	3	2	1	5	3	3	3	2	0	6000	1	2	1	1	1	1	19	1			30	1	2	1	1	1	0	0	0	0	0	0	1	1	1	0	0	0	1	2	0		0		0		0
323	20	2	2	2	5	5	3	1	7	2	600	1	2	1	1	0	1	20	3	2	1	28	0	2	1	1	1	0	0	0	0	0	0	0	0	1	1	0	0	0		0		0		0		0
324	18	2	2	1	3	3	5	4	2	0	1000	1	2	1	1	1	1	17	1			28	1	2	0	0	0	0	0	0	0	0	0	0	0	0	0	0	0	0		0		0		0		0
325	22	2	2	2	4	4	5	2	3	1	1000	1	1	1	1	1	1	15	3	2	2	28	1	1	1				0	1	0	0	0	0	0	1	0	0	0	0		0		0		0		0
326	30	3	2	1	4	3	5	2	3	1	800	1	2	0	0	0	1	18	4	3	2	30	1	3	1	0	0	0	0	0	0	0	0	1	0	0	0	0	0	0		1	3	1	3	0		1	2
327	21	2	2	1	4	4	5	4	2	1	1500	1	2	1	1	1	1	19	3	2	2	36	1	4	1	1	1	0	0	0	1	0	0	1	1	1	0	0	0	0		0		0		0		0
328	35	2	2	2	1	2	4	2	6	1	900	1	2	0	0	0	0	18	7	6	1	28	1	1	1				1	0	0	0	0	1	0	0	0	0	0	0		1	2	0		0		0
329	30	2	2	1	3	3	3	3	5	0	4000	1	2	0	0	0	0	20	4	3	2	30	1	3	1	1	1	0	0	0	0	0	0	0	0	0	0	0	0	0		0		0		0		0
330	30	4	2	2	3	3	4	2	4	0	600	1	2	0	0	0	0	18	4	2	3	36	1	3	1	0	1	0	1	0	0	0	0	1	0	0	0	0	0	0		1	2	0		0		0
331	18	2	2	1	7	3	4	1	2	0	1000	1	2	0	0	0	0	18	1			16	1	1	0				0	0	0	0	0	0	0	0	0	0	0	0		0		0		0		0
332	35	2	2	2	3	3	1	2	6	1	1000	1	1	1	0	0	0	20	5	4	2	32	0	2	1	0	1	0	0	0	0	0	0	0	1	0	0	0	0	0		0		0		0		0
333	23	2	2	1	5	7	6	1	2	0	4000	1	2	1	1	1	1	23	1			20	1	1	1				0	0	0	0	0	1	0	1	0	1	0	0		0		0		0		0
334	30	2	2	2	3	3	4	2	5	0	1600	1	2	1	1	1	1	15	5	4	3	24	0	1	1				1	0	0	0	0	1	0	0	1	0	0	0		0		0		0		0
335	27	2	2	1	5	7	4	1	3	1	4500	1	2	0	0	0	0	20	2	1	2	20	1	1	1				0	0	0	0	0	0	1	1	0	0	0	0		0		0		0		0
336	30	2	2	2	3	1	1	2	4	0	4000	1	1	1	1	1	1	16	3	2	3	22	1	3	1	0	1	0	0	0	0	0	0	1	0	1	1	0	0	0		0		0		0		0
337	27	2	2	2	3	3	4	2	4	1	2500	1	2	0	0	0	0	19	3	2	2	26	1	1	1				1	0	0	0	1	0	0	0	0	1	0	0		0		0		0		0
338	21	4	2	1	6	4	4	4	3	1	1500	1	2	1	1	1	1	17	2	1	2	36	1	3	1	1	0	0	0	0	0	0	1	0	0	0	0	0	0	0		0		0		0		0
339	32	2	2	1	7	6	1	1	5	1	7800	1	2	0	0	0	0	22	1			30	1	3	1	1	1	1	0	0	0	0	0	1	1	1	0	0	0	0		0		0		0		0
340	23	2	2	1	7	7	3	1	2	0	8000	1	1	1	1	1	1	22	1			24	1	4	1	1	1	0	0	0	0	0	0	1	0	1	0	0	0	0		0		0		0		0
341	19	3	1	2	3		1		5	0	1000	1	2	0	0	0	0		1			28	0	1	0				0	0	0	0	0	0	0	0	0	0	0	0		0		0		0		0
342	30	1	2	1	4	4	4	3	4	1	6000	1	2	0	0	0	0	19	2	1	2	31	1	2	0	1	1	0	0	0	0	0	0	1	1	1	0	0	0	0		0		0		0		0
343	21	3	4	1	4	5	5	1	2	1	1000	1	2	1	1	1	1	16	2	1	2	28	0	1	1				0	0	0	0	0	1	1	0	0	0	0	1	2	1	2	1	2	0		1	2
344	31	2	2	1	6	7	1	4	3	1	5000	1	2	1	1	1	1	19	3	2	2	30	1	2	1	1	1	0	1	0	0	0	0	1	1	1	0	1	0	0		0		0		0		0
345	23	2	2	2	6	3	4	3	3	0	1000	1	2	1	0	0	0	19	2	1	3	32	1	3	1	0	1	0	0	0	0	0	0	1	1	0	0	0	0	0		1	1	0		0		0
346	19	3	2	1	2	2	1	1	2	0	7000	1	2	1	1	1	1	19	1			33	1	2	0	1	1	0	0	0	0	0	0	1	1	1	0	1	0	0		0		0		0		0
347	25	4	2	1	2	6	4	4	4	0	3000	1	2	0	0	0	0	18	2	1	3	36	1	4	1	0	1	1	1	1	1	0	0	1	0	1	0	0	0	0		0		0		0		0
348	24	1	2	1	3	4	4	2	3	1	1500	1	2	0	0	0	0	19	2	1	1	24	1	1	1				0	0	0	0	0	0	0	0	0	0	0	1	1	1	1	1	1	0		0
349	35	2	2	2	3	3	1	1	2	0	1000	1	2	1	1	1	1	17	4	3	3	34	1	3	1	0	1	0	0	0	0	0	0	1	0	0	1	0	0	0		0		0		0		0
350	20	2	2	2	4	5	6	2	2	0	3000	1	2	0	0	0	0	18	1			36	1	4	1	1	1	0	0	0	0	0	0	1	1	1	0	0	0	0		0		0		0		0
351	18	2	2	2	6	4	6	2	5	0	1000	1	2	1	1	1	1	17	1			28	1	2	0	0	1	0	0	0	0	0	0	0	0	0	0	0	0	1	2	1	3	0		0		1	3
352	19	3	2	1	3	5	4	1	2	0	4500	1	2	0	0	0	0	19	1			24	1	1	0				1	0	0	0	0	1	1	1	0	0	0	0		0		0		0		0
353	30	4	2	2	3	4	1	1	3	0	800	1	2	1	1	1	1	20	2	1	3	28	1	1	0				1	0	0	0	0	1	0	0	0	0	0	0		0		0		0		0
354	27	3	2	2	3	4	6	2	4	1	1500	1	2	0	0	0	0	19	2	1	2	30	1	2	1	0	1	0	0	0	0	0	0	0	0	0	0	0	0	0		0		0		0		0
355	36	3	2	1	3	3	1	4	4	0	2000	1	2	1	1	1	1	27	3	2	3	26	1	2	1	0	1	0	0	0	0	0	0	1	0	0	1	1	0	0		0		0		0		0
356	19	2	2	1	4	4	5	1	2	0	4100	1	2	0	0	0	0	19	1			26	1	1	1				0	0	0	0	0	1	1	1	0	0	0	0		0		0		0		0
357	27	2	2	1	5	3	4	3	4	1	1500	1	2	1	0	0	0	20	2	1	3	28	1	3	1	0	1	0	0	0	0	0	0	1	1	0	0	0	0	0		0		0		0		0
358	27	1	2	1	6	5	4	3	5	1	5600	1	2	0	0	0	0	19	3	2	2	36	1	4	1	1	1	1	0	0	0	0	0	1	1	1	0	0	0	0		0		0		0		0
359	22	2	2	1	3	4	4	1	3	0	600	1	1	1	1	1	1	18	2	1	3	34	1	4	1	1	1	0	0	0	0	0	0	1	0	1	0	0	0	0		0		0		0		0
360	22	2	2	2	3	3	4	2	3	0	2800	1	2	0	0	0	0	19	2	1	2	30	1	2	1	0	1	0	1	0	0	0	0	0	0	0	0	0	0	0		0		0		0		0
361	30	2	2	1	4	4	3	4	3	0	3000	1	2	1	1	1	1	24	2	1	3	24	1	2	1	1	1	0	0	0	0	0	0	1	0	1	0	0	0	0		0		0		0		0
362	30	2	2	1	6	3	1	1	4	0	10000	1	2	0	0	0	0	19	2	1	2	24	1	3	1	0	1	0	0	0	0	0	0	0	0	0	0	0	0	0		0		0		0		0
363	28	2	2	1	7	3	6	3	4	0	500	1	2	1	1	1	1	18	3	2	3	28	1	2	1	0	1	0	1	0	0	0	0	0	0	0	1	0	0	1	1	1	2	0		0		0
364	35	2	2	2	1	1	4	4	7	1	2300	1	2	0	0	0	0	20	5	4	2	26	1	1	1				0	1	0	0	0	1	0	0	0	1	0	0		0		0		0		0
365	28	2	2	2	4	4	4	4	3	1	400	1	2	0	1	0	0	22	3	1	2	34	1	3	1	0	1	1	1	0	0	0	0	1	0	1	0	1	0	0		0		0		0		0
366	30	1	2	2	3	4	4	4	5	2	4000	1	2	0	0	0	0	22	3	2	3	27	1	2	1	1	1	0	1	1	0	0	0	1	0	1	0	0	0	0		0		0		0		0
367	20	2	2	1	3	3	6	3	2	0	1000	1	2	1	0	0	1	18	1			20	1	2	1	1	1	0	0	1	0	1	0	0	0	1	0	0	0	0		1	2	0		0		0
368	20	2	2	1	4	7	4	1	2	0	5000	1	2	0	0	0	0	19	1			38	1	4	0	1	1	1	0	0	0	0	0	1	1	1	0	0	0	0		0		0		0		0
369	25	3	2	2	7	6	4	1	5	1	2000	1	2	0	0	0	0	18	2	1	1	32	0	3	1	1	1	0	0	0	0	0	0	0	0	0	0	1	1	0		0		0		0		0
370	40	1	2	2	4	3	6	2	7	0	3500	1	2	0	0	0	0	22	6	5	2	30	0	3	1	0	1	0	0	0	0	0	0	1	0	0	0	0	0	0		0		0		0		0
371	28	2	2	1	4	5	4	3	4	0	800	1	1	1	0	0	1	16	3	2	3	28	1	1	1				1	0	0	0	0	1	0	0	0	0	1	0		0		0		0		0
372	26	2	2	1	6	6	1	1	2	0	3900	1	2	1	1	1	1	22	1			26	1	2	1	1	1	0	0	0	0	0	0	1	1	1	1	1	0	0		0		0		0		0
373	27	3	2	1	3	4	4	3	5	1	1500	1	2	1	1	1	1	18	4	2	2	32	1	1	1				1	0	1	0	0	1	1	1	0	0	0	0		0		0		0		0
374	34	1	2	1	5	4	6	1	5	0	4500	1	2	0	0	0	0	22	3	2	3	31	1	3	1	0	1	0	0	0	0	0	0	1	0	0	0	0	0	0		0		0		0		0
375	25	2	2	1	3	3	3	4	4	0	800	1	1	1	1	1	1	18	3	2	2	32	1	2	1	0	1	0	0	0	0	0	0	0	0	0	0	0	0	0		0		0		0		0
376	25	2	2	1	6	6	4	2	3	0	3500	1	2	0	0	0	0	22	2	1	3	36	1	3	1	0	1	0	0	0	0	0	0	0	0	0	0	0	0	0		0		0		0		0
377	20	2	2	1	4	4	4	2	2	0	5000	1	1	1	1	1	1	20	1			34	1	3	0	0	0	0	0	0	0	0	1	0	1	0	0	0	0	0		0		0		0		0
378	29	3	2	2	1	1	4	2	2	0	1500	1	2	0	0	0	0	19	1			30	1	3	0	1	1	0	0	0	0	0	0	1	1	1	0	0	0	0		0		0		0		0
379	22	2	2	1	3	4	6	3	3	1	300	1	2	0	0	0	0	16	2	1	2	34	0	1	1				0	0	0	0	0	1	0	0	0	0	0	1	1	1	1	0		0		0
380	34	2	2	1	3	5	6	4	4	0	5000	1	2	0	0	0	0	25	2	2	3	38	1	4	1	1	1	0	0	0	0	0	0	1	1	1	0	0	0	0		0		0		0		0
381	20	2	2	1	1	3	4	2	3	0	100	1	2	0	1	0	0	18	2	1	3	30	1	1	1				1	1	0	0	0	1	0	1	0	0	1	0		1	1	1	1	0		1	1
382	25	3	2	2	2	4	5	4	2	0	500	0	2	0	0	0	0	23	1			37	1	4	0	0	1	0	0	1	0	1	0	0	0	0	0	1	1	1	1	1	1	1	1	0		0
383	17	2	2	2	3	4	4	3	7	0	1500	1	2	1	1	1	1	16	1			36	1	3	0	0	1	0	0	0	0	0	0	1	0	0	0	0	0	0		0		0		0		0
384	24	1	2	1	4	4	3	4	3	0	5000	1	2	1	1	1	1	20	1			36	1	4	0	1	1	1	0	0	0	0	0	1	1	1	1	1	0	0		0		0		0		0
385	38	2	2	2	3	7	6	4	5	0	1600	1	2	1	1	1	1	24	4	3	2	32	1	1	1				0	0	0	0	0	1	1	1	0	0	0	0		0		0		0		0
386	25	3	2	2	2	3	4	2	2	0	1500	1	2	1	1	1	1	20	2	1	2	34	1	3	1	1	1	0	1	0	0	1	0	1	1	1	1	0	0	0		0		0		0		0
387	20	2	2	2	4	4	4	3	2	0	300	1	2	0	0	0	0	17	1			22	1	1	1				0	0	0	0	0	1	1	1	1	0	0	0		0		0		0		0
388	30	1	2	1	4	5	4	4	5	1	3900	1	2	1	1	1	1	21	3	2	2	28	1	2	1	1	1	0	0	0	0	0	1	1	1	1	1	0	0	0		0		0		0		0
389	20	2	2	2	3	6	6	2	3	1	1000	1	2	1	0	0	0	17	2	1		28	1	3	1	0	1	0	0	0	0	0	0	1	0	1	0	0	0	0		0		0		0		0
390	19	2	2	2	3	3	4	2	2	0	1800	1	1	0	0	0	0	19	1			28	1	1	0				0	0	0	0	0	1	1	1	1	0	0	0		0		0		0		0
391	17	3	1	2	3		6		3	0	500	1	2	0	0	0	0	20	1			34	0	1	1				0	0	0	0	0	0	0	0	0	0	1	0		0		0		0		0
392	28	2	2	1	6	7	1	1	3	0	4500	1	2	1	1	1	1	19	2	1	3	34	1	2	1	1	1	0	0	0	1	0	0	0	1	1	0	0	0	0		0		0		0		0
393	34	3	2	1	6	7	1	1	5	1	6500	1	2	1	1	1	1	24	3	2	2	37	1	4	1	1	1	1	1	1	1	1	0	1	1	1	1	0	0	0		0		0		0		0
394	24	2	2	2	4	3	4	2	2	0	1500	1	2	0	0	0	0	22	1			24	1	1	1				0	1	0	0	0	1	1	1	0	0	0	0		0		0		0		0
395	31	2	2	1	6	6	1	1	4	1	8000	1	2	1	1	1	1	23	2	1	2	38	1	4	0	1	1	0	0	0	0	0	0	1	0	1	0	0	0	0		0		0		0		0
396	18	2	2	1	5	7	1	4	2	0	4000	1	2	1	1	0	1	17	1			28	1	3	0	0	1	0	0	0	0	0	0	1	0	1	0	0	0	0		0		0		0		0
397	30	2	2	1	3	4	4	3	5	0	3100	1	2	1	1	1	1	19	4	3	3	36	0	4	1	0	1	0	0	0	0	0	0	1	0	1	0	0	0	0		0		0		0		0
398	20	2	2	2	4	2	4	1	3	1	1500	1	2	1	0	0	0	16	4	2	2	32	1	3	0	1	1	1	1	0	0	0	0	1	0	1	0	0	0	1	1	1	1	1	1	0		1	3
399	26	3	2	2	5	1	4	2	3	0	2000	1	2	0	0	0	0	19	2	1	2	24	1	1	1				0	0	0	0	0	0	0	0	0	0	0	0		0		0		0		0
400	27	2	2	1	4	5	4	1	3	1	3400	1	2	1	1	1	1	22	2	1	2	20	1	1	1				0	0	0	0	0	1	0	1	0	1	0	0		0		0		0		0
401	20	4	2	2	4	6	1	4	2	0	2000	1	2	1	0	0	0	20	1			38	1	4	1	0	1	1	0	0	0	0	0	1	0	1	0	1	1	0		0		0		1	1	0
402	20	2	2	2	3	4	4	4	2	0	2500	1	2	0	0	0	0	19	1			36	1	4	0	0	1	0	0	0	0	0	0	0	0	0	0	0	0	0		0		0		0		0
403	20	2	2	1	6	6	4	1	2	0	4500	1	2	0	0	0	0	18	1			29	1	2	0	0	1	0	0	0	0	0	0	1	1	1	0	0	0	0		0		0		0		0
404	21	2	2	2	4	3	4	4	3	1	800	1	1	0	1	0	1	16	2	1	3	38	1	4	1	0	1	0	0	0	0	0	0	1	0	1	0	0	0	0		0		0		0		0
405	21	2	2	1	6	4	1	3	2	0	9000	1	2	1	1	1	1	19	1			38	1	3	1	1	1	1	0	0	0	0	0	1	1	1	0	0	0	0		0		0		0		0
406	16	2	2	1	7	4	3	3	5	1	8500	0	2	1	1	1	1	20	4	3	2	31	1	2	1	1	1	0	0	0	0	0	0	1	1	1	0	0	0	0		0		0		0		0
407	32	2	2	1	1	7	4	2	5	0	1800	1	2	1	1	1	1	22	4	3	2	36	1	4	1	1	1	1	0	0	0	0	0	1	0	0	1	1	0	1	2	1	2	1	1	0		0
408	23	2	2	2	3	1	4	2	4	1	2000	1	2	1	1	1	1	20	3	2	2	30	1	2	1	0	1	0	0	0	0	0	0	0	0	0	0	0	0	1	1	1	1	0		0		0
409	32	1	2	1	4	3	4	3	2	0	100000	1	2	1	1	1	1	19	1			30	1	2	0	1	0	0	0	0	0	0	0	1	1	1	0	0	0	0		0		0		0		0
410	22	2	2	2	2	2	1	3	2	0	1000	1	2	0	0	0	0	21	1			38	1	4	0	1	1	1	1	1	0	0	0	1	0	0	0	1	1	0		0		0		0		0
411	18	2	2	1	5	5	6	3	2	0	5000	1	2	0	0	0	0	18	1			34	1	2	0	0	1	0	0	0	0	0	0	1	1	1	0	0	0	0		0		0		0		0
412	33	3	2	1	4	4	4	4	2	0	1500	1	2	0	0	0	0	19	1			36	1	4	1	0	1	0	0	0	0	0	0	0	0	0	0	0	0	0		0		0		0		0
413	30	2	2	1	1	1	3	4	3	0	2500	1	2	1	0	0	1	23	3	1	3	36	1	4	1	1	1	0	1	0	1	0	0	1	0	1	0	0	1	1	1	1	3	0		0		0
414	31	2	2	2	3	2	4	2	4	1	2000	1	2	0	0	0	0	20	2	1	2	30	1	2	1	1	1	0	1	0	0	0	0	0	0	0	0	0	0	0		0		0		0		0
415	25	1	2	1	6	5	4	3	2	0	3500	0	2	1	1	1	1	23	1			30	1	2	1	0	1	0	0	0	0	0	0	0	0	0	0	1	0	0		0		0		0		0
416	26	2	2	1	5	1	4	2	3	1	400	0	2	0	0	0	0	18	3	2	2	28	1	4	1	0	0	0	0	1	0	0	1	1	0	1	0	0	0	0		1	2	1	2	1	2	0
417	21	2	2	2	3	4	4	4	2	0	3000	1	1	1	1	1	1	18	1			30	1	3	0	1	1	0	0	0	0	1	1	1	1	1	0	0	0	0		0		0		0		0
418	18	3	2	1	4	3	3	3	3	1	7000	1	2	1	1	1	1	17	2	1	1	20	1	2	1	1	1	0	0	0	0	0	0	1	1	0	1	0	0	0		0		0		0		0
419	29	2	2	2	2	4	3	2	2	0	1000	1	2	1	0	1	1	20	1			36	1	2	0	1	1	0	0	0	0	0	0	1	1	1	0	1	0	1	1	1	1	1	1	1	1	1	2
420	28	3	2	1	5	7	3	1	3	1	1400	1	2	0	1	1	1	22	2	1	2	36	1	3	1	1	1	0	0	0	0	0	1	1	1	1	0	1	0	0		0		0		0		0
421	26	3	2	1	6	2	1	4	3	1	9000	1	2	1	1	1	1	20	2	1	3	33	1	3	1	1	1	0	0	0	1	0	0	1	1	1	1	1	0	0		0		0		0		0
422	18	3	2	2	3	5	4	2	6	1	2800	1	1	1	1	1	1	16	2	1	2	26	1	2	1	0	1	0	0	0	0	0	1	1	0	0	0	0	0	1	1	1	1	0		0		1	2
423	24	3	2	2	7	2	4	2	3	1	1500	1	2	0	0	0	0	19	2	1	2	30	1	2	1	0	1	0	0	0	0	0	0	0	0	0	0	0	0	0		0		0		0		0
424	20	2	2	1	7	2	1	1	2	0	10000	1	2	1	1	1	1	20	1			34	1	3	1	1	1	1	0	0	0	0	0	1	1	1	0	0	0	0		0		0		0		0
425	25	2	2	2	4	4	4	4	3	1	400	1	2	1	1	1	1	20	2	1	2	31	1	4	1	1	1	1	0	0	0	0	0	0	0	0	0	0	0	1	2	1	1	0		0		0
426	26	4	2	1	6	7	1	1	4	1	7500	1	2	0	0	0	0	19	3	2	2	30	1	2	1	1	1	0	0	0	0	0	0	1	1	1	0	0	0	0		0		0		0		0
427	35	1	2	1	4	5	3	3	4	1	12000	1	2	0	0	0	0	18	3	2	2	32	1	3	1	0	1	0	0	0	0	0	0	1	1	1	0	1	0	0		0		0		0		0
428	28	2	2	2	1	1	3	2	4	1	300	1	1	0	0	0	0	18	3	2	2	36	0	3	0	0	1	1	1	0	0	0	0	1	0	0	0	0	0	1	2	1	2	1	3	0		0
429	32	3	2	2	2	2	4	2	5	1	1000	1	2	0	0	0	0	17	4	3	1	28	1	1	1				0	0	0	0	0	0	0	0	0	0	0	1	2	1	3	1	3	0		0
430	30	3	2	1	7	7	1	1	3	0	10000	1	2	1	1	1	1	18	2	1	3	19	1	1	1				0	0	0	0	0	1	1	1	0	0	0	0		0		0		0		0
431	30	2	2	2	6	4	3	1	2	0	2000	1	2	0	0	0	0	19	2	0		34	1	4	0	0	1	0	1	0	0	0	0	1	0	0	0	1	1	0		1	1	0		0		0
432	24	1	2	1	5	6	3	3	3	1	1500	1	2	0	0	0	0	20	2	1	2	28	1	1	1				0	0	0	0	0	0	0	0	0	1	0	0		1	2	1	1	0		1	1
433	40	2	2	2	1	6	4	2	5	0	1000	1	2	0	0	0	0	19	3	2	2	28	1	2	1	0	1	0	0	0	0	0	0	0	0	0	0	0	0	0		0		0		0		0
434	25	2	2	1	3	3	4	4	3	0	3000	1	2	1	1	1	1	16	2	1	3	38	1	4	1	0	1	1	0	0	0	0	0	1	0	1	0	1	0	0		0		0		0		0
435	26	2	2	2	6	7	1	1	3	1	8500	1	2	1	1	1	1	20	2	1	2	34	1	3	1	1	1	0	0	0	0	0	0	1	1	1	0	1	0	0		0		0		0		0
436	30	2	2	2	2	6	4	2	6	2	1300	1	2	0	0	0	0	19	4	3	1	29	0	2	1	0	1	0	0	0	0	0	0	1	0	0	0	0	0	0		0		1	1	1	2	0
437	25	2	2	2	2	4	4	4	3	1	1200	1	2	1	1	1	1	20	2	1	2	28	1	1	1				1	0	0	0	0	0	0	0	1	0	0	0		0		0		0		0
438	20	2	2	1	7	6	6	1	2	1	5400	1	2	1	1	1	1	18	1			30	1	1	1				0	0	0	0	0	1	1	1	0	0	0	0		0		0		0		0
439	22	2	2	2	4	4	4	2	3	1	4000	1	2	1	1	1	1	18	2	1	2	34	1	3	1	1	1	0	0	0	0	0	0	1	1	0	0	0	0	0		0		0		0		0
440	25	2	2	2	6	2	1	2	3	1	300	1	2	1	0	0	0	18	2	1	2	34	1	3	1	0	1	0	0	0	0	0	0	1	0	0	0	0	1	0		1	2	1	2	0		1	2
441	25	2	2	2	1	1	4	2	2	0	800	1	1	1	0	0	0	18	2	1	1	30	0	2	1	1	1	0	1	0	0	0	0	1	0	0	0	0	0	0		0		0		0		0
442	25	4	2	1	7	4	5	4	4	0	250	1	2	1	1	1	1	20	1			28	1	1	0				0	0	0	0	0	1	0	1	0	0	0	0		0		0		0		0
443	27	2	2	2	3	3	4	1	4	0	500	1	2	0	0	0	0	18	3	2	3	38	1	1	1				0	0	0	0	0	1	0	0	0	0	0	0		0		0		0		0
444	22	2	2	1	3	5	4	3	2	0	6000	1	2	0	0	0	0	20	1			32	1	2	0	1	1	0	0	0	0	0	0	1	1	1	0	0	0	0		0		0		0		0
445	22	2	2	2	3	4	1	2	3	1	900	1	2	1	0	0	0	19	2	1	2	32	1	2	1	0	1	0	0	0	0	0	0	0	0	0	0	0	0	0		0		0		0		0
446	20	2	2	2	4	7	4	1	3	1	3000	1	2	1	1	1	1	15	2	1	2	19	1	1	1				0	0	0	0	0	1	0	0	0	0	0	0		0		0		0		0
447	25	2	2	1	3	3	3	4	3	0	3000	1	2	0	0	0	0	18	2	1	3	34	1	3	1	1	1	0	1	0	0	0	0	0	0	0	0	0	0	0		0		0		0		0
448	25	2	2	2	4	3	4	2	3	0	3500	1	2	0	0	0	0	18	3	2	1	32	1	1	1				0	0	0	0	0	0	0	0	0	0	0	0		0		0		0		0
449	25	2	2	2	6	6	3	2	3	1	400	1	2	0	0	0	0	20	2	1	2	36	1	3	1	0	1	0	0	0	0	0	0	1	0	0	1	0	1	0		1	3	1	1	1	3	0
450	24	2	2	2	1	3	4	4	4	0	4500	1	2	0	0	0	0	18	3	2	2	34	1	3	1	1	1	0	0	0	0	0	0	1	1	0	0	0	0	0		0		0		0		0
451	28	2	2	2	4	4	4	4	6	0	600	1	2	0	0	0	0	17	1			18	1	1	1				0	0	0	0	0	1	0	1	1	0	0	0		1	1	0		0		0
452	20	3	2	1	5	3	3	3	2	0	6000	1	2	1	1	1	1	19	1			30	1	2	1	1	1	0	0	0	0	0	0	1	1	1	0	0	0	1	2	0		0		0		0
453	20	2	2	2	5	5	3	2	7	2	600	1	2	1	1	0	1	20	3	2	1	28	0	2	1	1	1	0	0	0	0	0	0	1	0	1	1	0	0	0		0		0		0		0
454	18	2	2	1	3	3	5	4	2	0	1000	1	2	1	1	1	1	17	1			28	1	2	0	0	0	0	0	0	0	0	0	0	0	0	0	0	0	0		0		0		0		0
455	22	2	2	2	4	4	5	4	3	1	1000	1	2	1	1	1	1	15	3	2	2	28	1	1	1				0	1	0	0	0	1	0	1	0	0	0	0		0		0		0		0
456	30	3	2	1	4	3	5	2	3	1	800	1	2	0	0	0	1	18	4	3	2	30	1	3	1	0	0	0	0	0	0	0	0	1	0	0	0	0	0	0		1	3	1	3	0		1	2
457	21	2	2	1	4	4	5	4	2	1	1500	1	2	1	1	1	1	19	3	2	2	36	1	4	1	1	1	0	0	0	0	0	0	1	1	1	0	0	0	0		0		0		0		0
458	35	2	2	2	1	2	4	2	6	1	900	1	2	0	0	0	0	18	7	6	1	28	1	1	1				1	0	0	0	0	1	0	0	0	0	0	0		1	2	0		0		0
459	30	2	2	1	3	3	3	3	5	0	4000	1	2	0	0	0	0	20	4	3	2	30	1	3	1	1	1	0	0	0	0	0	0	0	0	0	0	0	0	0		0		0		0		0
460	30	4	2	2	3	3	4	4	4	0	600	1	2	0	0	0	0	18	4	2	3	36	1	3	1	0	1	0	1	0	0	0	0	1	0	0	0	0	0	0		1	2	0		0		0
461	18	2	2	1	7	3	4	4	2	0	1000	1	2	0	0	0	0	18	1			16	1	1	0				0	0	0	0	0	0	0	0	0	0	0	0		0		0		0		0
462	35	2	2	2	3	3	3	2	6	1	1000	1	2	1	0	0	0	20	5	4	2	32	0	2	1	0	1	0	0	0	0	0	0	0	1	0	0	0	0	0		0		0		0		0
463	23	2	2	1	5	7	6	1	2	0	4000	1	2	1	1	1	1	23	1			20	1	1	1				0	0	0	0	0	1	0	1	0	1	0	0		0		0		0		0
464	30	2	2	2	3	3	4	2	5	0	1600	1	2	1	1	1	1	15	5	4	3	24	0	1	1				1	0	0	0	0	1	0	0	1	0	0	0		0		0		0		0
465	27	2	2	1	5	7	4	1	3	1	4500	1	2	0	0	0	0	20	2	1	2	20	1	1	1				0	0	1	0	0	1	1	1	0	0	0	0		0		0		0		0
466	30	2	2	2	3	1	1	2	4	0	4000	1	2	1	1	1	1	16	3	2	3	22	1	3	1	0	1	0	0	0	0	0	0	0	0	1	1	0	0	0		0		0		0		0
467	27	2	2	2	3	3	4	2	4	1	2500	1	2	0	0	0	0	19	3	2	2	26	1	1	1				1	0	0	0	1	0	0	0	0	1	0	0		0		0		0		0
468	21	4	2	1	6	4	3	4	3	1	1500	1	2	1	1	1	1	17	2	1	2	36	1	3	1	1	0	0	0	0	1	0	1	0	0	0	0	0	0	0		0		0		0		0
469	32	2	2	1	7	6	1	1	5	1	7800	1	2	0	0	0	0	22	1			30	1	3	1	1	1	1	0	0	0	0	0	1	1	1	0	0	0	0		0		0		0		0
470	23	2	2	1	7	7	3	1	2	0	8000	1	2	1	1	1	1	22	1			24	1	4	1	1	1	0	0	0	0	0	0	1	0	1	0	0	0	0		0		0		0		0
471	19	3	1	2	3		1		5	0	1000	1	2	0	0	0	0		1			28	0	1	0				0	0	0	0	0	0	0	0	0	0	0	0		0		0		0		0
472	30	1	2	1	4	4	4	3	4	1	6000	1	2	0	0	0	0	19	2	1	2	31	1	2	0	1	1	0	0	0	0	0	0	1	1	1	0	0	0	0		0		0		0		0
473	21	3	4	1	4	5	5	1	2	1	1000	1	2	1	1	1	1	16	2	1	2	28	0	1	1				0	0	0	0	0	1	1	0	0	0	0	1	2	1	2	1	2	0		1	2
474	31	2	2	1	6	7	1	4	3	1	5000	1	2	1	1	1	1	19	3	2	2	30	1	2	1	1	1	0	1	0	0	0	0	1	1	1	0	1	0	0		0		0		0		0
475	23	2	2	2	6	3	4	2	3	0	1000	1	2	1	0	0	0	19	2	1	3	32	1	3	1	0	1	0	0	0	0	0	0	1	1	0	0	0	0	0		1	1	0		0		0
476	19	3	2	1	2	2	1	1	2	0	7000	1	2	1	1	1	1	19	1			33	1	2	0	1	1	0	0	0	0	0	0	1	1	1	0	1	0	0		0		0		0		0
477	25	2	2	1	2	6	4	4	4	0	3000	1	2	0	0	0	0	18	2	1	3	36	1	4	1	0	1	1	1	1	0	0	0	1	0	1	0	0	0	0		0		0		0		0
478	24	1	2	1	3	4	4	2	3	1	1500	1	2	0	0	0	0	19	2	1	1	24	1	1	1				0	0	0	0	0	0	0	0	0	0	0	1	1	1	1	1	1	0		0
479	35	2	2	2	3	3	1	1	2	0	1000	1	2	1	1	1	1	17	4	3	3	34	1	3	1	0	1	0	0	0	0	0	0	0	0	0	1	0	0	0		0		0		0		0
480	20	2	2	2	4	5	4	2	2	0	3000	1	2	0	0	0	0	18	1			36	1	4	1	1	1	1	0	0	0	0	0	1	1	1	0	0	0	0		0		0		0		0
481	18	2	2	2	6	4	6	2	5	0	1000	1	2	1	1	1	1	17	1			28	1	2	0	0	1	0	0	0	1	0	0	0	0	0	0	0	0	1	2	1	3	0		0		1	3
482	19	3	2	1	3	5	4	1	2	0	4500	1	2	0	0	0	0	19	1			24	1	1	0				1	0	0	0	0	1	1	1	0	0	0	0		0		0		0		0
483	30	2	2	2	3	4	1	1	3	0	800	1	2	1	1	1	1	20	2	1	3	28	1	1	0				1	0	0	0	0	1	0	0	0	0	0	0		0		0		0		0
484	27	3	2	2	3	4	4	2	4	1	1500	1	2	0	0	0	0	19	2	1	2	30	1	2	1	0	1	0	0	0	0	0	0	0	0	0	0	0	0	0		0		0		0		0
485	36	3	2	1	3	3	1	4	4	0	2000	1	2	1	1	1	1	27	3	2	3	26	1	2	1	0	1	0	0	0	0	0	0	1	0	0	1	1	0	0		0		0		0		0
486	19	2	2	1	4	4	5	1	2	0	4100	1	2	0	0	0	0	19	1			26	1	1	1				0	0	0	0	0	1	1	1	0	0	0	0		0		0		0		0
487	27	2	2	1	5	3	4	3	4	1	1500	1	2	1	0	0	0	20	2	1	3	28	1	3	1	0	1	0	0	0	0	0	0	1	1	0	0	0	0	0		0		0		0		0
488	27	1	2	1	6	5	4	3	5	1	5600	1	2	0	0	0	0	19	3	2	2	36	1	4	1	1	1	1	0	0	0	0	0	1	1	1	0	0	0	0		0		0		0		0
489	22	2	2	1	3	4	4	4	3	0	600	1	2	1	1	1	1	18	2	1	3	34	1	4	1	1	1	0	0	0	0	0	0	1	0	1	0	0	0	0		0		0		0		0
490	22	2	2	2	3	3	4	2	3	0	2800	1	2	0	0	0	0	19	2	1	2	30	1	2	1	0	1	0	1	0	0	0	0	0	0	0	0	0	0	0		0		0		0		0
491	30	2	2	1	4	4	3	4	3	0	3000	1	2	1	1	1	1	24	2	1	3	24	1	2	1	1	1	0	0	0	0	0	0	1	0	1	0	0	0	0		0		0		0		0
492	30	2	2	1	6	3	1	1	4	0	10000	1	2	0	0	0	0	19	2	1	2	24	1	3	1	0	1	0	0	0	0	0	0	1	0	0	0	0	0	0		0		0		0		0
493	28	4	2	1	7	3	6	3	4	0	500	1	2	1	1	1	1	18	3	2	3	28	1	2	1	0	1	0	1	0	0	0	0	1	0	0	1	0	0	1	1	1	2	0		0		0
494	35	2	2	2	1	1	4	4	7	1	2300	1	2	0	0	0	0	20	5	4	2	26	1	1	1				0	1	0	0	0	0	0	0	0	1	0	0		0		0		0		0
495	28	2	2	2	4	4	4	4	3	1	400	1	2	0	1	0	0	22	3	1	2	34	1	3	1	0	1	0	1	0	0	0	0	1	0	1	0	1	0	0		0		0		0		0
496	30	1	2	2	3	4	4	2	5	2	4000	1	2	0	0	0	0	22	3	2	3	27	1	2	1	1	1	0	1	1	1	0	0	1	0	1	0	0	0	0		0		0		0		0
497	20	2	2	1	3	3	6	2	2	0	1000	1	2	1	0	0	1	18	1			20	1	2	1	1	1	0	0	1	0	1	0	1	0	1	0	0	0	0		1	2	0		0		0
498	20	2	2	1	4	7	4	1	2	0	5000	1	2	0	0	0	0	19	1			38	1	4	0	1	1	1	0	0	0	0	0	1	1	1	0	0	0	0		0		0		0		0
499	25	3	2	2	7	6	4	1	5	1	2000	1	2	0	0	0	0	18	2	1	1	32	0	3	1	1	1	0	0	0	0	0	0	1	0	0	0	1	1	0		0		0		0		0
500	40	1	2	2	4	3	4	4	7	0	3500	1	2	0	0	0	0	22	6	5	2	30	0	3	1	0	1	0	0	0	0	0	0	1	0	0	0	0	0	0		0		0		0		0
501	28	2	2	1	4	5	4	3	4	0	800	1	2	1	0	0	1	16	3	2	3	28	1	1	1				1	0	0	0	0	1	0	0	0	0	1	0		0		0		0		0
502	26	2	2	1	6	6	1	1	2	0	3900	1	2	1	1	1	1	22	1			26	1	2	1	1	1	0	0	0	0	0	0	1	1	1	1	1	0	0		0		0		0		0
503	27	3	2	1	3	4	4	3	5	1	1500	1	2	1	1	1	1	18	4	2	2	32	1	1	1				1	0	0	0	0	1	1	1	0	0	0	0		0		0		0		0
504	34	1	2	1	5	4	6	1	5	0	4500	1	2	0	0	0	0	22	3	2	3	31	1	3	1	0	1	0	0	0	0	0	0	0	0	0	0	0	0	0		0		0		0		0
505	25	2	2	1	3	3	3	4	4	0	800	1	2	1	1	1	1	18	3	2	2	32	1	2	1	0	1	0	0	0	0	0	0	1	0	0	0	0	0	0		0		0		0		0
506	25	2	2	1	6	6	4	2	3	0	3500	1	2	0	0	0	0	22	2	1	3	36	1	3	1	0	1	0	0	0	0	0	0	0	0	0	0	0	0	0		0		0		0		0
507	20	2	2	1	4	4	4	2	2	0	5000	1	2	1	1	1	1	20	1			34	1	3	0	0	0	0	0	0	0	0	1	1	1	0	0	0	0	0		0		0		0		0
508	29	3	2	2	1	1	4	2	2	0	1500	1	2	0	0	0	0	19	1			30	1	3	0	1	1	0	0	0	0	0	0	1	1	1	0	0	0	0		0		0		0		0
509	22	2	2	1	3	4	6	3	3	1	300	1	2	0	0	0	0	16	2	1	2	34	0	1	1				0	0	0	0	0	1	0	0	0	0	0	1	1	1	1	0		0		0
510	34	2	2	1	3	5	6	4	4	0	5000	1	2	0	0	0	0	25	2	2	3	38	1	4	1	1	1	1	0	0	0	0	0	1	1	1	0	0	0	0		0		0		0		0
511	20	2	2	1	1	3	4	2	3	0	100	1	2	0	1	0	0	18	2	1	3	30	1	1	1				1	1	0	0	0	1	0	1	0	0	1	0		1	1	1	1	0		1	1
512	25	3	2	2	2	4	5	4	2	0	500	0	1	0	0	0	0	23	1			37	1	4	0	0	1	0	0	1	1	1	0	0	0	0	0	1	1	1	1	1	1	1	1	0		0
513	17	2	2	2	3	4	4	3	7	0	1500	1	2	1	1	1	1	16	1			36	1	3	0	0	1	1	0	0	0	0	0	1	0	0	0	0	0	0		0		0		0		0
514	24	1	2	1	4	4	3	4	3	0	5000	1	2	1	1	1	1	20	1			36	1	4	0	1	1	1	0	0	0	0	0	1	1	1	1	1	0	0		0		0		0		0
515	38	2	2	2	3	7	6	4	5	0	1600	1	2	1	1	1	1	24	4	3	2	32	1	1	1				0	0	0	0	0	1	1	1	0	0	0	0		0		0		0		0
516	25	3	2	2	2	3	4	2	2	0	1500	1	2	1	1	1	1	20	2	1	2	34	1	3	1	1	1	0	1	0	1	1	0	1	1	1	1	0	0	0		0		0		0		0
517	20	2	2	2	4	4	4	3	2	0	300	1	2	0	0	0	0	17	1			22	1	1	1				0	0	0	0	0	1	1	1	1	0	0	0		0		0		0		0
518	30	1	2	1	4	5	4	4	5	1	3900	1	2	1	1	1	1	21	3	2	2	28	1	2	1	1	1	0	0	0	0	0	1	1	1	1	1	0	0	0		0		0		0		0
519	20	2	2	2	3	6	6	2	3	1	1000	1	2	1	0	0	0	17	2	1		28	1	3	1	0	1	0	0	0	0	0	0	1	0	1	0	0	0	0		0		0		0		0
520	19	2	2	2	3	3	4	2	2	0	1800	1	1	0	0	0	0	19	1			28	1	1	0				0	0	0	0	0	1	1	1	1	0	0	0		0		0		0		0
521	17	3	1	2	3		6		3	0	500	1	2	0	0	0	0	20	1			34	0	1	1				0	0	0	0	0	0	0	0	0	0	1	0		0		0		0		0
522	28	2	2	1	6	7	1	1	3	0	4500	1	2	1	1	1	1	19	2	1	3	34	1	2	1	1	1	0	0	0	0	0	0	1	1	1	0	0	0	0		0		0		0		0
523	34	3	2	1	6	7	1	1	5	1	6500	1	2	1	1	1	1	24	3	2	2	37	1	4	1	1	1	1	1	1	0	1	0	1	1	1	1	0	0	0		0		0		0		0
524	24	2	2	2	4	3	4	2	2	0	1500	1	2	0	0	0	0	22	1			24	1	1	1				0	1	0	0	0	1	1	1	0	0	0	0		0		0		0		0
525	31	2	2	1	6	6	1	1	4	1	8000	1	2	1	1	1	1	23	2	1	2	38	1	4	0	1	1	0	0	0	0	0	0	1	0	1	0	0	0	0		0		0		0		0
526	18	2	2	1	5	7	1	4	2	0	4000	1	2	1	1	0	1	17	1			28	1	3	0	0	1	0	0	0	0	0	0	1	0	1	0	0	0	0		0		0		0		0
527	30	2	2	1	3	4	4	3	5	0	3100	1	2	1	1	1	1	19	4	3	3	36	0	4	1	0	1	1	0	0	0	0	0	1	0	1	0	0	0	0		0		0		0		0
528	20	2	2	2	4	2	4	1	3	1	1500	1	1	1	0	0	0	16	4	2	2	32	1	3	0	1	1	1	1	0	0	0	0	1	0	1	0	0	0	1	1	1	1	1	1	0		1	3
529	26	3	2	2	5	1	4	2	3	0	2000	1	2	0	0	0	0	19	2	1	2	24	1	1	1				0	0	0	0	0	0	0	0	0	0	0	0		0		0		0		0
530	27	2	2	1	4	5	4	1	3	1	3400	1	2	1	1	1	1	22	2	1	2	20	1	1	1				0	0	0	0	0	1	0	1	0	1	0	0		0		0		0		0
531	20	2	2	2	4	6	1	2	2	0	2000	1	2	1	0	0	0	20	1			38	1	4	1	0	1	0	0	0	0	0	0	1	0	1	0	1	1	0		0		0		1	1	0
532	20	2	2	2	3	4	4	4	2	0	2500	1	2	0	0	0	0	19	1			36	1	4	0	0	1	0	0	0	0	0	0	0	0	0	0	0	0	0		0		0		0		0
533	20	2	2	1	6	6	4	1	2	0	4500	1	2	0	0	0	0	18	1			29	1	2	0	0	1	0	0	0	0	0	0	1	1	1	0	0	0	0		0		0		0		0
534	21	2	2	2	4	3	4	4	3	1	800	1	2	0	1	0	1	16	2	1	3	38	1	4	1	0	1	0	0	0	0	0	0	1	0	1	0	0	0	0		0		0		0		0
535	21	2	2	1	6	4	1	3	2	0	9000	1	2	1	1	1	1	19	1			38	1	3	1	1	1	1	0	0	0	0	0	1	1	1	0	0	0	0		0		0		0		0
536	16	2	2	1	7	4	3	3	5	1	8500	0	2	1	1	1	1	20	4	3	2	31	1	2	1	1	1	0	0	0	0	0	0	1	1	1	0	0	0	0		0		0		0		0
537	32	2	2	1	1	7	4	2	5	0	1800	1	2	1	1	1	1	22	4	3	2	36	1	4	1	1	1	0	0	0	0	0	0	1	0	0	1	1	0	1	2	1	2	1	1	0		0
538	23	2	2	2	3	1	4	2	4	1	2000	1	2	1	1	1	1	20	3	2	2	30	1	2	1	0	1	0	0	0	0	0	0	0	0	0	0	0	0	1	1	1	1	0		0		0
539	32	1	2	1	4	3	4	3	2	0	100000	1	2	1	1	1	1	19	1			30	1	2	0	1	0	0	0	0	0	0	0	1	1	1	0	0	0	0		0		0		0		0
540	22	2	2	2	2	2	1	3	2	0	1000	1	2	0	0	0	0	21	1			38	1	4	0	1	1	0	1	1	0	0	0	1	0	0	0	1	1	0		0		0		0		0
541	18	2	2	1	5	5	6	3	2	0	5000	1	2	0	0	0	0	18	1			34	1	2	0	0	1	0	0	0	0	0	0	1	1	1	0	0	0	0		0		0		0		0
542	33	3	2	1	4	4	4	4	2	0	1500	1	2	0	0	0	0	19	1			36	1	4	1	0	1	0	0	0	0	0	0	0	0	0	0	0	0	0		0		0		0		0
543	30	2	2	1	1	1	3	2	3	0	2500	1	2	1	0	0	1	23	3	1	3	36	1	4	1	1	1	1	1	0	1	0	0	1	0	1	0	0	1	1	1	1	3	0		0		0
544	31	2	2	2	3	2	4	2	4	1	2000	1	2	0	0	0	0	20	2	1	2	30	1	2	1	1	1	0	1	0	0	0	0	0	0	0	0	0	0	0		0		0		0		0
545	25	1	2	1	6	5	4	3	2	0	3500	0	2	1	1	1	1	23	1			30	1	2	1	0	1	0	0	0	0	0	0	0	0	0	0	1	0	0		0		0		0		0
546	26	2	2	1	5	1	4	3	3	1	400	0	1	0	0	0	0	18	3	2	2	28	1	4	1	0	0	0	0	1	0	0	1	1	0	1	0	0	0	0		1	2	1	2	1	2	0
547	21	2	2	2	3	4	4	4	2	0	3000	1	2	1	1	1	1	18	1			30	1	3	0	1	1	0	0	0	1	1	1	1	1	1	0	0	0	0		0		0		0		0
548	18	3	2	1	4	3	3	3	3	1	7000	1	2	1	1	1	1	17	2	1	1	20	1	2	1	1	1	0	0	0	0	0	0	1	1	0	1	0	0	0		0		0		0		0
549	29	2	2	2	2	4	3	2	2	0	1000	1	2	1	0	1	1	20	1			36	1	2	0	1	1	0	0	0	0	0	0	1	1	1	0	1	0	1	1	1	1	1	1	1	1	1	2
550	28	3	2	1	5	7	3	1	3	1	1400	1	2	0	1	1	1	22	2	1	2	36	1	3	1	1	1	0	0	0	0	0	1	1	1	1	0	1	0	0		0		0		0		0
551	26	3	2	1	6	2	1	4	3	1	9000	1	2	1	1	1	1	20	2	1	3	33	1	3	1	1	1	0	0	0	0	0	0	1	1	1	1	1	0	0		0		0		0		0
552	18	3	2	2	3	5	4	2	6	1	2800	1	2	1	1	1	1	16	2	1	2	26	1	2	1	0	1	0	0	0	0	0	0	1	0	0	0	0	0	1	1	1	1	0		0		1	2
553	24	3	2	2	7	2	4	4	3	1	1500	1	2	0	0	0	0	19	2	1	2	30	1	2	1	0	1	0	0	0	0	0	0	0	0	0	0	0	0	0		0		0		0		0
554	20	2	2	1	7	2	1	1	2	0	10000	1	2	1	1	1	1	20	1			34	1	3	1	1	1	1	0	0	0	0	0	1	1	1	0	0	0	0		0		0		0		0
555	25	2	2	2	4	4	4	4	3	1	400	1	2	1	1	1	1	20	2	1	2	31	1	4	1	1	1	0	0	0	0	0	0	0	0	0	0	0	0	1	2	1	1	0		0		0
556	26	4	2	1	6	7	1	1	4	1	7500	1	2	0	0	0	0	19	3	2	2	30	1	2	1	1	1	0	0	0	0	0	0	1	1	1	0	0	0	0		0		0		0		0
557	35	1	2	1	4	5	3	3	4	1	12000	1	2	0	0	0	0	18	3	2	2	32	1	3	1	0	1	0	0	0	0	0	0	1	1	1	0	1	0	0		0		0		0		0
558	28	2	2	2	1	1	3	2	4	1	300	1	1	0	0	0	0	18	3	2	2	36	0	3	0	0	1	0	1	0	0	0	0	1	0	0	0	0	0	1	2	1	2	1	3	0		0
559	32	3	2	2	2	2	4	2	5	1	1000	1	2	0	0	0	0	17	4	3	1	28	1	1	1				0	0	0	0	0	0	0	0	0	0	0	1	2	1	3	1	3	0		0
560	30	3	2	1	7	7	1	1	3	0	10000	1	2	1	1	1	1	18	2	1	3	19	1	1	1				0	0	0	0	0	1	1	1	0	0	0	0		0		0		0		0
561	30	2	2	2	6	4	3	1	2	0	2000	1	2	0	0	0	0	19	2	0		34	1	4	0	0	1	0	1	0	0	0	0	1	0	0	0	1	1	0		1	1	0		0		0
562	24	1	2	1	5	6	3	3	3	1	1500	1	2	0	0	0	0	20	2	1	2	28	1	1	1				0	0	0	0	0	1	0	0	0	1	0	0		1	2	1	1	0		1	1
563	40	2	2	2	1	6	4	2	5	0	1000	1	2	0	0	0	0	19	3	2	2	28	1	2	1	0	1	0	0	0	0	0	0	0	0	0	0	0	0	0		0		0		0		0
564	25	2	2	1	3	3	4	4	3	0	3000	1	2	1	1	1	1	16	2	1	3	38	1	4	1	0	1	1	0	0	0	0	0	1	0	1	0	1	0	0		0		0		0		0
565	26	2	2	2	6	7	1	1	3	1	8500	1	2	1	1	1	1	20	2	1	2	34	1	3	1	1	1	0	0	0	0	0	0	1	1	1	0	1	0	0		0		0		0		0
566	30	2	2	2	2	6	4	2	6	2	1300	1	2	0	0	0	0	19	4	3	1	29	0	2	1	0	1	0	0	0	0	0	0	0	0	0	0	0	0	0		0		1	1	1	2	0
567	25	4	2	2	2	4	4	4	3	1	1200	1	2	1	1	1	1	20	2	1	2	28	1	1	1				1	0	0	0	0	1	0	0	1	0	0	0		0		0		0		0
568	20	2	2	1	7	6	6	1	2	1	5400	1	2	1	1	1	1	18	1			30	1	1	1				0	0	0	0	0	1	1	1	0	0	0	0		0		0		0		0
569	22	2	2	2	4	4	4	2	3	1	4000	1	2	1	1	1	1	18	2	1	2	34	1	3	1	1	1	0	0	0	0	0	0	1	1	0	0	0	0	0		0		0		0		0
570	25	2	2	2	6	2	1	2	3	1	300	1	2	1	0	0	0	18	2	1	2	34	1	3	1	0	1	1	0	0	0	0	0	1	0	0	0	0	1	0		1	2	1	2	0		1	2
571	25	2	2	2	1	1	4	2	2	0	800	1	1	1	0	0	0	18	2	1	1	30	0	2	1	1	1	0	1	0	0	0	0	0	0	0	0	0	0	0		0		0		0		0
572	25	4	2	1	7	4	5	4	4	0	250	1	2	1	1	1	1	20	1			28	1	1	0				0	0	0	0	0	1	0	1	0	0	0	0		0		0		0		0
573	27	2	2	2	3	3	4	1	4	0	500	1	2	0	0	0	0	18	3	2	3	38	1	1	1				0	0	0	0	0	1	0	0	0	0	0	0		0		0		0		0
574	22	2	2	1	3	5	4	3	2	0	6000	1	2	0	0	0	0	20	1			32	1	2	0	1	1	0	0	0	0	0	0	0	1	1	0	0	0	0		0		0		0		0
575	22	2	2	2	3	4	1	2	3	1	900	1	2	1	0	0	0	19	2	1	2	32	1	2	1	0	1	0	0	0	0	0	0	0	0	0	0	0	0	0		0		0		0		0
576	20	2	2	2	4	7	4	1	3	1	3000	1	2	1	1	1	1	15	2	1	2	19	1	1	1				0	0	0	0	0	1	0	0	0	0	0	0		0		0		0		0
577	25	2	2	1	3	3	3	4	3	0	3000	1	2	0	0	0	0	18	2	1	3	34	1	3	1	1	1	0	1	0	0	0	0	0	0	0	0	0	0	0		0		0		0		0
578	25	2	2	2	4	3	4	2	3	0	3500	1	2	0	0	0	0	18	3	2	1	32	1	1	1				0	0	0	0	0	0	0	0	0	0	0	0		0		0		0		0
579	25	2	2	2	6	6	3	2	3	1	400	1	2	0	0	0	0	20	2	1	2	36	1	3	1	0	1	0	0	0	0	0	0	1	0	0	1	0	1	0		1	3	1	1	1	3	0
580	24	2	2	2	1	3	4	4	4	0	4500	1	2	0	0	0	0	18	3	2	2	34	1	3	1	1	1	0	0	0	0	0	0	1	1	0	0	0	0	0		0		0		0		0
581	28	3	2	2	4	4	4	2	6	0	600	1	2	0	0	0	0	17	1			18	1	1	1				0	0	0	0	0	0	0	1	1	0	0	0		1	1	0		0		0
582	20	3	2	1	5	3	3	3	2	0	6000	1	2	1	1	1	1	19	1			30	1	2	1	1	1	0	0	0	0	0	0	1	1	1	0	0	0	1	2	0		0		0		0
583	20	4	2	2	5	5	3	2	7	2	600	1	2	1	1	0	1	20	3	2	1	28	0	2	1	1	1	0	0	0	0	0	0	1	0	1	1	0	0	0		0		0		0		0
584	18	2	2	1	3	3	5	4	2	0	1000	1	2	1	1	1	1	17	1			28	1	2	0	0	0	0	0	0	0	0	0	0	0	0	0	0	0	0		0		0		0		0
585	22	3	2	2	4	4	5	2	3	1	1000	1	2	1	1	1	1	15	3	2	2	28	1	1	1				0	1	0	0	0	1	0	1	0	0	0	0		0		0		0		0
586	30	3	2	1	4	3	5	2	3	1	800	1	2	0	0	0	1	18	4	3	2	30	1	3	1	0	0	0	0	0	0	0	0	1	0	0	0	0	0	0		1	3	1	3	0		1	2
587	21	2	2	1	4	4	5	4	2	1	1500	1	2	1	1	1	1	19	3	2	2	36	1	4	1	1	1	0	0	0	0	0	0	1	1	1	0	0	0	0		0		0		0		0
588	35	2	2	2	1	2	4	2	6	1	900	1	2	0	0	0	0	18	7	6	1	28	1	1	1				1	0	1	0	0	1	0	0	0	0	0	0		1	2	0		0		0
589	30	2	2	1	3	3	3	3	5	0	4000	1	2	0	0	0	0	20	4	3	2	30	1	3	1	1	1	0	0	0	0	0	0	0	0	0	0	0	0	0		0		0		0		0
590	30	4	2	2	3	3	4	4	4	0	600	1	2	0	0	0	0	18	4	2	3	36	1	3	1	0	1	0	1	0	0	0	0	1	0	0	0	0	0	0		1	2	0		0		0
591	18	2	2	1	7	3	4	4	2	0	1000	1	2	0	0	0	0	18	1			16	1	1	0				0	0	0	0	0	0	0	0	0	0	0	0		0		0		0		0
592	35	2	2	2	3	3	3	2	6	1	1000	1	2	1	0	0	0	20	5	4	2	32	0	2	1	0	1	0	0	0	0	0	0	0	1	0	0	0	0	0		0		0		0		0
593	23	2	2	1	5	7	6	1	2	0	4000	1	2	1	1	1	1	23	1			20	1	1	1				0	0	0	0	0	1	0	1	0	1	0	0		0		0		0		0
594	30	3	2	2	3	3	4	2	5	0	1600	1	2	1	1	1	1	15	5	4	3	24	0	1	1				1	0	0	0	0	1	0	0	1	0	0	0		0		0		0		0
595	27	2	2	1	5	7	4	1	3	1	4500	1	2	0	0	0	0	20	2	1	2	20	1	1	1				0	0	0	0	0	1	1	1	0	0	0	0		0		0		0		0
596	30	2	2	2	3	1	1	2	4	0	4000	1	2	1	1	1	1	16	3	2	3	22	1	3	1	0	1	0	0	0	0	0	0	1	0	1	1	0	0	0		0		0		0		0
597	27	2	2	2	3	3	4	2	4	1	2500	1	2	0	0	0	0	19	3	2	2	26	1	1	1				1	0	0	0	1	0	0	0	0	1	0	0		0		0		0		0
598	21	4	2	1	6	4	3	4	3	1	1500	1	2	1	1	1	1	17	2	1	2	36	1	3	1	1	0	0	0	0	0	0	1	0	0	0	0	0	0	0		0		0		0		0
599	32	2	2	1	7	6	1	1	5	1	7800	1	2	0	0	0	0	22	1			30	1	3	1	1	1	1	0	0	0	0	0	1	1	1	0	0	0	0		0		0		0		0
600	23	2	2	1	7	7	3	1	2	0	8000	1	2	1	1	1	1	22	1			24	1	4	1	1	1	0	0	0	0	0	0	1	0	1	0	0	0	0		0		0		0		0
601	19	3	1	2	3		1		5	0	1000	1	2	0	0	0	0		1			28	0	1	0				0	0	0	0	0	0	0	0	0	0	0	0		0		0		0		0
602	30	1	2	1	4	4	4	3	4	1	6000	1	2	0	0	0	0	19	2	1	2	31	1	2	0	1	1	0	0	0	0	0	0	1	1	1	0	0	0	0		0		0		0		0
603	21	3	4	1	4	5	5	1	2	1	1000	1	2	1	1	1	1	16	2	1	2	28	0	1	1				0	0	0	0	0	1	1	0	0	0	0	1	2	1	2	1	2	0		1	2
604	31	2	2	1	6	7	1	4	3	1	5000	1	2	1	1	1	1	19	3	2	2	30	1	2	1	1	1	0	1	0	0	0	0	1	1	1	0	1	0	0		0		0		0		0
605	23	3	2	2	6	3	4	2	3	0	1000	1	2	1	0	0	0	19	2	1	3	32	1	3	1	0	1	0	0	0	0	0	0	1	1	0	0	0	0	0		1	1	0		0		0
606	19	3	2	1	2	2	1	1	2	0	7000	1	2	1	1	1	1	19	1			33	1	2	0	1	1	0	0	0	0	0	0	1	1	1	0	1	0	0		0		0		0		0
607	25	4	2	1	2	6	4	4	4	0	3000	1	2	0	0	0	0	18	2	1	3	36	1	4	1	0	1	1	1	1	0	0	0	1	0	1	0	0	0	0		0		0		0		0
608	24	1	2	1	3	4	4	2	3	1	1500	1	2	0	0	0	0	19	2	1	1	24	1	1	1				0	0	0	0	0	0	0	0	0	0	0	1	1	1	1	1	1	0		0
609	35	3	2	2	3	3	1	1	2	0	1000	1	2	1	1	1	1	17	4	3	3	34	1	3	1	0	1	0	0	0	0	0	0	1	0	0	1	0	0	0		0		0		0		0
610	20	2	2	2	4	5	4	4	2	0	3000	1	2	0	0	0	0	18	1			36	1	4	1	1	1	0	0	0	0	0	0	1	1	1	0	0	0	0		0		0		0		0
611	18	2	2	2	6	4	6	2	5	0	1000	1	2	1	1	1	1	17	1			28	1	2	0	0	1	0	0	0	0	0	0	1	0	0	0	0	0	1	2	1	3	0		0		1	3
612	19	3	2	1	3	5	4	1	2	0	4500	1	2	0	0	0	0	19	1			24	1	1	0				1	0	0	0	0	1	1	1	0	0	0	0		0		0		0		0
613	30	4	2	2	3	4	1	1	3	0	800	1	2	1	1	1	1	20	2	1	3	28	1	1	0				1	0	0	0	0	1	0	0	0	0	0	0		0		0		0		0
614	27	3	2	2	3	4	4	2	4	1	1500	1	2	0	0	0	0	19	2	1	2	30	1	2	1	0	1	0	0	0	0	0	0	0	0	0	0	0	0	0		0		0		0		0
615	36	3	2	1	3	3	1	4	4	0	2000	1	2	1	1	1	1	27	3	2	3	26	1	2	1	0	1	0	0	0	0	0	0	1	0	0	1	1	0	0		0		0		0		0
616	19	2	2	1	4	4	5	1	2	0	4100	1	2	0	0	0	0	19	1			26	1	1	1				0	0	0	0	0	1	1	1	0	0	0	0		0		0		0		0
617	27	2	2	1	5	3	4	3	4	1	1500	1	2	1	0	0	0	20	2	1	3	28	1	3	1	0	1	0	0	0	0	0	0	1	1	0	0	0	0	0		0		0		0		0
618	27	1	2	1	6	5	4	3	5	1	5600	1	2	0	0	0	0	19	3	2	2	36	1	4	1	1	1	0	0	0	1	0	0	1	1	1	0	0	0	0		0		0		0		0
619	22	2	2	1	3	4	4	4	3	0	600	1	2	1	1	1	1	18	2	1	3	34	1	4	1	1	1	0	0	0	0	0	0	1	0	1	0	0	0	0		0		0		0		0
620	22	2	2	2	3	3	4	4	3	0	2800	1	2	0	0	0	0	19	2	1	2	30	1	2	1	0	1	0	1	0	0	0	0	0	0	0	0	0	0	0		0		0		0		0
621	30	3	2	1	4	4	3	4	3	0	3000	1	2	1	1	1	1	24	2	1	3	24	1	2	1	1	1	0	0	0	1	0	0	1	0	1	0	0	0	0		0		0		0		0
622	30	2	2	1	6	3	1	1	4	0	10000	1	2	0	0	0	0	19	2	1	2	24	1	3	1	0	1	0	0	0	0	0	0	0	0	0	0	0	0	0		0		0		0		0
623	28	4	2	1	7	3	6	3	4	0	500	1	2	1	1	1	1	18	3	2	3	28	1	2	1	0	1	0	1	0	0	0	0	0	0	0	1	0	0	1	1	1	2	0		0		0
624	35	2	2	2	1	1	4	4	7	1	2300	1	2	0	0	0	0	20	5	4	2	26	1	1	1				0	1	0	0	0	0	0	0	0	1	0	0		0		0		0		0
625	28	2	2	2	4	4	4	4	3	1	400	1	2	0	1	0	0	22	3	1	2	34	1	3	1	0	1	0	1	0	1	0	0	1	0	1	0	1	0	0		0		0		0		0
626	30	1	2	2	3	4	4	4	5	2	4000	1	2	0	0	0	0	22	3	2	3	27	1	2	1	1	1	0	1	1	0	0	0	1	0	1	0	0	0	0		0		0		0		0
627	20	2	2	1	3	3	6	2	2	0	1000	1	2	1	0	0	1	18	1			20	1	2	1	1	1	0	0	1	1	1	0	1	0	1	0	0	0	0		1	2	0		0		0
628	20	2	2	1	4	7	4	1	2	0	5000	1	2	0	0	0	0	19	1			38	1	4	0	1	1	1	0	0	0	0	0	1	1	1	0	0	0	0		0		0		0		0
629	25	3	2	2	7	6	4	1	5	1	2000	1	2	0	0	0	0	18	2	1	1	32	0	3	1	1	1	0	0	0	0	0	1	1	0	0	0	1	1	0		0		0		0		0
630	40	1	2	2	4	3	4	4	7	0	3500	1	2	0	0	0	0	22	6	5	2	30	0	3	1	0	1	0	0	0	0	0	0	0	0	0	0	0	0	0		0		0		0		0
631	28	2	2	1	4	5	4	3	4	0	800	1	2	1	0	0	1	16	3	2	3	28	1	1	1				1	0	0	0	0	1	0	0	0	0	1	0		0		0		0		0
632	26	2	2	1	6	6	1	1	2	0	3900	1	2	1	1	1	1	22	1			26	1	2	1	1	1	0	0	0	0	0	0	1	1	1	1	1	0	0		0		0		0		0
633	27	3	2	1	3	4	4	3	5	1	1500	1	2	1	1	1	1	18	4	2	2	32	1	1	1				1	0	0	0	0	0	1	1	0	0	0	0		0		0		0		0
634	34	1	2	1	5	4	6	1	5	0	4500	1	2	0	0	0	0	22	3	2	3	31	1	3	1	0	1	0	0	0	0	0	0	0	0	0	0	0	0	0		0		0		0		0
635	25	2	2	1	3	3	3	4	4	0	800	1	2	1	1	1	1	18	3	2	2	32	1	2	1	0	1	0	0	0	0	0	0	1	0	0	0	0	0	0		0		0		0		0
636	25	2	2	1	6	6	4	2	3	0	3500	1	2	0	0	0	0	22	2	1	3	36	1	3	1	0	1	0	0	0	0	0	0	0	0	0	0	0	0	0		0		0		0		0
637	20	2	2	1	4	4	4	2	2	0	5000	1	2	1	1	1	1	20	1			34	1	3	0	0	0	0	0	0	1	0	1	1	1	0	0	0	0	0		0		0		0		0
638	29	3	2	2	1	1	4	4	2	0	1500	1	2	0	0	0	0	19	1			30	1	3	0	1	1	0	0	0	0	0	0	1	1	1	0	0	0	0		0		0		0		0
639	22	2	2	1	3	4	6	3	3	1	300	1	2	0	0	0	0	16	2	1	2	34	0	1	1				0	0	0	0	0	1	0	0	0	0	0	1	1	1	1	0		0		0
640	34	2	2	1	3	5	6	4	4	0	5000	1	2	0	0	0	0	25	2	2	3	38	1	4	1	1	1	0	0	0	0	0	0	1	1	1	0	0	0	0		0		0		0		0
641	20	2	2	1	1	3	4	2	3	0	100	1	2	0	1	0	0	18	2	1	3	30	1	1	1				1	1	1	0	0	0	0	1	0	0	1	0		1	1	1	1	0		1	1
642	25	3	2	2	2	4	5	4	2	0	500	0	1	0	0	0	0	23	1			37	1	4	0	0	1	0	0	1	0	1	0	0	0	0	0	1	1	1	1	1	1	1	1	0		0
643	17	2	2	2	3	4	4	3	7	0	1500	1	2	1	1	1	1	16	1			36	1	3	0	0	1	1	0	0	0	0	0	1	0	0	0	0	0	0		0		0		0		0
644	24	1	2	1	4	4	3	4	3	0	5000	1	2	1	1	1	1	20	1			36	1	4	0	1	1	1	0	0	0	0	0	1	1	1	1	1	0	0		0		0		0		0
645	38	2	2	2	3	7	6	4	5	0	1600	1	2	1	1	1	1	24	4	3	2	32	1	1	1				0	0	0	0	0	1	1	1	0	0	0	0		0		0		0		0
646	25	3	2	2	2	3	4	2	2	0	1500	1	2	1	1	1	1	20	2	1	2	34	1	3	1	1	1	0	1	0	1	1	0	1	1	1	1	0	0	0		0		0		0		0
647	20	2	2	2	4	4	4	3	2	0	300	1	2	0	0	0	0	17	1			22	1	1	1				0	0	0	0	0	0	1	1	1	0	0	0		0		0		0		0
648	30	1	2	1	4	5	4	4	5	1	3900	1	2	1	1	1	1	21	3	2	2	28	1	2	1	1	1	0	0	0	0	0	1	1	1	1	1	0	0	0		0		0		0		0
649	20	2	2	2	3	6	6	2	3	1	1000	1	2	1	0	0	0	17	2	1		28	1	3	1	0	1	0	0	0	0	0	0	1	0	1	0	0	0	0		0		0		0		0
650	19	2	2	2	3	3	4	2	2	0	1800	1	1	0	0	0	0	19	1			28	1	1	0				0	0	0	0	0	1	1	1	1	0	0	0		0		0		0		0
651	17	3	1	2	3		6		3	0	500	1	2	0	0	0	0	20	1			34	0	1	1				0	0	0	0	0	0	0	0	0	0	1	0		0		0		0		0
652	28	2	2	1	6	7	1	1	3	0	4500	1	2	1	1	1	1	19	2	1	3	34	1	2	1	1	1	0	0	0	0	0	0	1	1	1	0	0	0	0		0		0		0		0
653	34	3	2	1	6	7	1	1	5	1	6500	1	2	1	1	1	1	24	3	2	2	37	1	4	1	1	1	1	1	1	1	1	0	1	1	1	1	0	0	0		0		0		0		0
654	24	3	2	2	4	3	4	2	2	0	1500	1	2	0	0	0	0	22	1			24	1	1	1				0	1	0	0	0	1	1	1	0	0	0	0		0		0		0		0
655	31	2	2	1	6	6	1	1	4	1	8000	1	2	1	1	1	1	23	2	1	2	38	1	4	0	1	1	0	0	0	0	0	0	1	0	1	0	0	0	0		0		0		0		0
656	18	2	2	1	5	7	1	4	2	0	4000	1	2	1	1	0	1	17	1			28	1	3	0	0	1	0	0	0	0	0	0	1	0	1	0	0	0	0		0		0		0		0
657	30	2	2	1	3	4	4	3	5	0	3100	1	2	1	1	1	1	19	4	3	3	36	0	4	1	0	1	1	0	0	1	0	0	1	0	1	0	0	0	0		0		0		0		0
658	20	2	2	2	4	2	4	1	3	1	1500	1	1	1	0	0	0	16	4	2	2	32	1	3	0	1	1	0	1	0	0	0	0	1	0	1	0	0	0	1	1	1	1	1	1	0		1	3
659	26	3	2	2	5	1	4	2	3	0	2000	1	2	0	0	0	0	19	2	1	2	24	1	1	1				0	0	0	0	0	0	0	0	0	0	0	0		0		0		0		0
660	27	2	2	1	4	5	4	1	3	1	3400	1	2	1	1	1	1	22	2	1	2	20	1	1	1				0	0	0	0	0	1	0	1	0	1	0	0		0		0		0		0
661	20	4	2	2	4	6	1	2	2	0	2000	1	2	1	0	0	0	20	1			38	1	4	1	0	1	0	0	0	0	0	0	1	0	1	0	1	1	0		0		0		1	1	0
662	20	2	2	2	3	4	4	4	2	0	2500	1	2	0	0	0	0	19	1			36	1	4	0	0	1	0	0	0	0	0	0	0	0	0	0	0	0	0		0		0		0		0
663	20	2	2	1	6	6	4	1	2	0	4500	1	2	0	0	0	0	18	1			29	1	2	0	0	1	0	0	0	1	0	0	1	1	1	0	0	0	0		0		0		0		0
664	21	2	2	2	4	3	4	4	3	1	800	1	1	0	1	0	1	16	2	1	3	38	1	4	1	0	1	0	0	0	0	0	0	1	0	1	0	0	0	0		0		0		0		0
665	21	2	2	1	6	4	1	3	2	0	9000	1	2	1	1	1	1	19	1			38	1	3	1	1	1	1	0	0	0	0	0	1	1	1	0	0	0	0		0		0		0		0
666	16	2	2	1	7	4	3	3	5	1	8500	0	2	1	1	1	1	20	4	3	2	31	1	2	1	1	1	0	0	0	1	0	0	1	1	1	0	0	0	0		0		0		0		0
667	32	2	2	1	1	7	4	2	5	0	1800	1	2	1	1	1	1	22	4	3	2	36	1	4	1	1	1	0	0	0	0	0	0	1	0	0	1	1	0	1	2	1	2	1	1	0		0
668	23	2	2	2	3	1	4	2	4	1	2000	1	2	1	1	1	1	20	3	2	2	30	1	2	1	0	1	0	0	0	0	0	0	0	0	0	0	0	0	1	1	1	1	0		0		0
669	32	1	2	1	4	3	4	3	2	0	100000	1	2	1	1	1	1	19	1			30	1	2	0	1	0	0	0	0	0	0	0	1	1	1	0	0	0	0		0		0		0		0
670	22	2	2	2	2	2	1	2	2	0	1000	1	2	0	0	0	0	21	1			38	1	4	0	1	1	0	1	1	1	0	0	1	0	0	0	1	1	0		0		0		0		0
671	18	2	2	1	5	5	6	3	2	0	5000	1	2	0	0	0	0	18	1			34	1	2	0	0	1	0	0	0	0	0	0	1	1	1	0	0	0	0		0		0		0		0
672	33	3	2	1	4	4	4	4	2	0	1500	1	2	0	0	0	0	19	1			36	1	4	1	0	1	0	0	0	0	0	0	0	0	0	0	0	0	0		0		0		0		0
673	30	2	2	1	1	1	3	2	3	0	2500	1	2	1	0	0	1	23	3	1	3	36	1	4	1	1	1	0	1	0	1	0	0	1	0	1	0	0	1	1	1	1	3	0		0		0
674	31	2	2	2	3	2	4	2	4	1	2000	1	2	0	0	0	0	20	2	1	2	30	1	2	1	1	1	0	1	0	0	0	0	0	0	0	0	0	0	0		0		0		0		0
675	25	1	2	1	6	5	4	3	2	0	3500	0	2	1	1	1	1	23	1			30	1	2	1	0	1	0	0	0	0	0	0	0	0	0	0	1	0	0		0		0		0		0
676	26	2	2	1	5	1	4	2	3	1	400	0	1	0	0	0	0	18	3	2	2	28	1	4	1	0	0	0	0	1	0	0	1	1	0	1	0	0	0	0		1	2	1	2	1	2	0
677	21	2	2	2	3	4	4	4	2	0	3000	1	1	1	1	1	1	18	1			30	1	3	0	1	1	0	0	0	0	1	1	1	1	1	0	0	0	0		0		0		0		0
678	18	3	2	1	4	3	3	3	3	1	7000	1	2	1	1	1	1	17	2	1	1	20	1	2	1	1	1	0	0	0	0	0	0	1	1	0	1	0	0	0		0		0		0		0
679	29	2	2	2	2	4	3	2	2	0	1000	1	2	1	0	1	1	20	1			36	1	2	0	1	1	0	0	0	0	0	0	1	1	1	0	1	0	1	1	1	1	1	1	1	1	1	2
680	28	3	2	1	5	7	3	1	3	1	1400	1	2	0	1	1	1	22	2	1	2	36	1	3	1	1	1	0	0	0	0	0	1	1	1	1	0	1	0	0		0		0		0		0
681	26	3	2	1	6	2	1	4	3	1	9000	1	2	1	1	1	1	20	2	1	3	33	1	3	1	1	1	0	0	0	0	0	0	1	1	1	1	1	0	0		0		0		0		0
682	18	3	2	2	3	5	4	2	6	1	2800	1	1	1	1	1	1	16	2	1	2	26	1	2	1	0	1	0	0	0	0	0	0	1	0	0	0	0	0	1	1	1	1	0		0		1	2
683	24	3	2	2	7	2	4	4	3	1	1500	1	2	0	0	0	0	19	2	1	2	30	1	2	1	0	1	0	0	0	0	0	0	0	0	0	0	0	0	0		0		0		0		0
684	20	2	2	1	7	2	1	1	2	0	10000	1	2	1	1	1	1	20	1			34	1	3	1	1	1	1	0	0	0	0	0	1	1	1	0	0	0	0		0		0		0		0
685	25	2	2	2	4	4	4	4	3	1	400	1	2	1	1	1	1	20	2	1	2	31	1	4	1	1	1	1	0	0	0	0	0	0	0	0	0	0	0	1	2	1	1	0		0		0
686	26	4	2	1	6	7	1	1	4	1	7500	1	2	0	0	0	0	19	3	2	2	30	1	2	1	1	1	0	0	0	0	0	0	1	1	1	0	0	0	0		0		0		0		0
687	35	1	2	1	4	5	3	3	4	1	12000	1	2	0	0	0	0	18	3	2	2	32	1	3	1	0	1	0	0	0	0	0	0	1	1	1	0	1	0	0		0		0		0		0
688	28	3	2	2	1	1	3	2	4	1	300	1	1	0	0	0	0	18	3	2	2	36	0	3	0	0	1	0	1	0	0	0	0	1	0	0	0	0	0	1	2	1	2	1	3	0		0
689	32	3	2	2	2	2	4	2	5	1	1000	1	1	0	0	0	0	17	4	3	1	28	1	1	1				0	0	0	0	0	0	0	0	0	0	0	1	2	1	3	1	3	0		0
690	30	3	2	1	7	7	1	1	3	0	10000	1	2	1	1	1	1	18	2	1	3	19	1	1	1				0	0	0	0	0	1	1	1	0	0	0	0		0		0		0		0
691	30	2	2	2	6	4	3	1	2	0	2000	1	2	0	0	0	0	19	2	0		34	1	4	0	0	1	0	1	0	1	0	0	1	0	0	0	1	1	0		1	1	0		0		0
692	24	1	2	1	5	6	3	3	3	1	1500	1	2	0	0	0	0	20	2	1	2	28	1	1	1				0	0	1	0	0	1	0	0	0	1	0	0		1	2	1	1	0		1	1
693	40	2	2	2	1	6	4	2	5	0	1000	1	2	0	0	0	0	19	3	2	2	28	1	2	1	0	1	0	0	0	0	0	0	0	0	0	0	0	0	0		0		0		0		0
694	25	2	2	1	3	3	4	4	3	0	3000	1	2	1	1	1	1	16	2	1	3	38	1	4	1	0	1	1	0	0	0	0	0	1	0	1	0	1	0	0		0		0		0		0
695	26	2	2	2	6	7	1	1	3	1	8500	1	2	1	1	1	1	20	2	1	2	34	1	3	1	1	1	0	0	0	0	0	0	1	1	1	0	1	0	0		0		0		0		0
696	30	2	2	2	2	6	4	2	6	2	1300	1	2	0	0	0	0	19	4	3	1	29	0	2	1	0	1	0	0	0	0	0	0	0	0	0	0	0	0	0		0		1	1	1	2	0
697	25	4	2	2	2	4	4	4	3	1	1200	1	2	1	1	1	1	20	2	1	2	28	1	1	1				1	0	0	0	0	0	0	0	1	0	0	0		0		0		0		0
698	20	2	2	1	7	6	6	1	2	1	5400	1	2	1	1	1	1	18	1			30	1	1	1				0	0	0	0	0	1	1	1	0	0	0	0		0		0		0		0
699	22	2	2	2	4	4	4	2	3	1	4000	1	2	1	1	1	1	18	2	1	2	34	1	3	1	1	1	0	0	0	0	0	0	1	1	0	0	0	0	0		0		0		0		0
700	25	2	2	2	6	2	1	2	3	1	300	1	2	1	0	0	0	18	2	1	2	34	1	3	1	0	1	0	0	0	1	0	0	1	0	0	0	0	1	0		1	2	1	2	0		1	2
701	25	2	2	2	1	1	4	2	2	0	800	1	1	1	0	0	0	18	2	1	1	30	0	2	1	1	1	0	1	0	0	0	0	0	0	0	0	0	0	0		0		0		0		0
702	25	4	2	1	7	4	5	4	4	0	250	1	2	1	1	1	1	20	1			28	1	1	0				0	0	1	0	0	1	0	1	0	0	0	0		0		0		0		0
703	27	2	2	2	3	3	4	1	4	0	500	1	2	0	0	0	0	18	3	2	3	38	1	1	1				0	0	0	0	0	0	0	0	0	0	0	0		0		0		0		0
704	22	2	2	1	3	5	4	3	2	0	6000	1	2	0	0	0	0	20	1			32	1	2	0	1	1	0	0	0	0	0	0	0	1	1	0	0	0	0		0		0		0		0
705	22	2	2	2	3	4	1	2	3	1	900	1	2	1	0	0	0	19	2	1	2	32	1	2	1	0	1	0	0	0	0	0	0	0	0	0	0	0	0	0		0		0		0		0
706	20	2	2	2	4	7	4	1	3	1	3000	1	2	1	1	1	1	15	2	1	2	19	1	1	1				0	0	0	0	0	1	0	0	0	0	0	0		0		0		0		0
707	25	2	2	1	3	3	3	4	3	0	3000	1	2	0	0	0	0	18	2	1	3	34	1	3	1	1	1	0	1	0	1	0	0	0	0	0	0	0	0	0		0		0		0		0
708	25	2	2	2	4	3	4	2	3	0	3500	1	2	0	0	0	0	18	3	2	1	32	1	1	1				0	0	0	0	0	0	0	0	0	0	0	0		0		0		0		0
709	25	2	2	2	6	6	3	2	3	1	400	1	2	0	0	0	0	20	2	1	2	36	1	3	1	0	1	0	0	0	0	0	0	1	0	0	1	0	1	0		1	3	1	1	1	3	0
710	24	2	2	2	1	3	4	4	4	0	4500	1	2	0	0	0	0	18	3	2	2	34	1	3	1	1	1	0	0	0	0	0	0	1	1	0	0	0	0	0		0		0		0		0
711	28	3	2	2	4	4	4	2	6	0	600	1	2	0	0	0	0	17	1			18	1	1	1				0	0	0	0	0	1	0	1	1	0	0	0		1	1	0		0		0
712	20	3	2	1	5	3	3	3	2	0	6000	1	2	1	1	1	1	19	1			30	1	2	1	1	1	0	0	0	0	0	0	1	1	1	0	0	0	1	2	0		0		0		0
713	20	4	2	2	5	5	3	2	7	2	600	1	2	1	1	0	1	20	3	2	1	28	0	2	1	1	1	0	0	0	1	0	0	1	0	1	1	0	0	0		0		0		0		0
714	18	2	2	1	3	3	5	4	2	0	1000	1	2	1	1	1	1	17	1			28	1	2	0	0	0	0	0	0	0	0	0	0	0	0	0	0	0	0		0		0		0		0
715	22	3	2	2	4	4	5	2	3	1	1000	1	2	1	1	1	1	15	3	2	2	28	1	1	1				0	1	0	0	0	0	0	1	0	0	0	0		0		0		0		0
716	30	3	2	1	4	3	5	2	3	1	800	1	2	0	0	0	1	18	4	3	2	30	1	3	1	0	0	1	0	0	0	0	0	1	0	0	0	0	0	0		1	3	1	3	0		1	2
717	21	2	2	1	4	4	5	4	2	1	1500	1	2	1	1	1	1	19	3	2	2	36	1	4	1	1	1	0	0	0	0	0	0	1	1	1	0	0	0	0		0		0		0		0
718	35	2	2	2	1	2	4	2	6	1	900	1	2	0	0	0	0	18	7	6	1	28	1	1	1				1	0	0	0	0	1	0	0	0	0	0	0		1	2	0		0		0
719	30	2	2	1	3	3	3	3	5	0	4000	1	2	0	0	0	0	20	4	3	2	30	1	3	1	1	1	0	0	0	1	0	0	0	0	0	0	0	0	0		0		0		0		0
720	30	4	2	2	3	3	4	4	4	0	600	1	2	0	0	0	0	18	4	2	3	36	1	3	1	0	1	1	1	0	0	0	0	1	0	0	0	0	0	0		1	2	0		0		0
721	18	2	2	1	7	3	4	4	2	0	1000	1	2	0	0	0	0	18	1			16	1	1	0				0	0	1	0	0	0	0	0	0	0	0	0		0		0		0		0
722	35	2	2	2	3	3	3	2	6	1	1000	1	2	1	0	0	0	20	5	4	2	32	0	2	1	0	1	0	0	0	0	0	0	0	1	0	0	0	0	0		0		0		0		0
723	23	2	2	1	5	7	6	1	2	0	4000	1	2	1	1	1	1	23	1			20	1	1	1				0	0	0	0	0	1	0	1	0	1	0	0		0		0		0		0
724	30	3	2	2	3	3	4	2	5	0	1600	1	2	1	1	1	1	15	5	4	3	24	0	1	1				1	0	0	0	0	1	0	0	1	0	0	0		0		0		0		0
725	27	2	2	1	5	7	4	1	3	1	4500	1	2	0	0	0	0	20	2	1	2	20	1	1	1				0	0	0	0	0	1	1	1	0	0	0	0		0		0		0		0
726	30	2	2	2	3	1	1	2	4	0	4000	1	2	1	1	1	1	16	3	2	3	22	1	3	1	0	1	0	0	0	0	0	0	1	0	1	1	0	0	0		0		0		0		0
727	27	2	2	2	3	3	4	2	4	1	2500	1	2	0	0	0	0	19	3	2	2	26	1	1	1				1	0	0	0	1	0	0	0	0	1	0	0		0		0		0		0
728	21	4	2	1	6	4	3	4	3	1	1500	1	2	1	1	1	1	17	2	1	2	36	1	3	1	1	0	0	0	0	0	0	1	0	0	0	0	0	0	0		0		0		0		0
729	32	2	2	1	7	6	1	1	5	1	7800	1	2	0	0	0	0	22	1			30	1	3	1	1	1	1	0	0	0	0	0	1	1	1	0	0	0	0		0		0		0		0
730	23	2	2	1	7	7	3	1	2	0	8000	1	2	1	1	1	1	22	1			24	1	4	1	1	1	0	0	0	0	0	0	1	0	1	0	0	0	0		0		0		0		0
731	19	3	1	2	3		1		5	0	1000	1	2	0	0	0	0		1			28	0	1	0				0	0	0	0	0	0	0	0	0	0	0	0		0		0		0		0
732	30	1	2	1	4	4	4	3	4	1	6000	1	2	0	0	0	0	19	2	1	2	31	1	2	0	1	1	0	0	0	0	0	0	1	1	1	0	0	0	0		0		0		0		0
733	21	3	4	1	4	5	5	1	2	1	1000	1	2	1	1	1	1	16	2	1	2	28	0	1	1				0	0	0	0	0	1	1	0	0	0	0	1	2	1	2	1	2	0		1	2
734	31	2	2	1	6	7	1	4	3	1	5000	1	2	1	1	1	1	19	3	2	2	30	1	2	1	1	1	0	1	0	0	0	0	1	1	1	0	1	0	0		0		0		0		0
735	23	3	2	2	6	3	4	2	3	0	1000	1	2	1	0	0	0	19	2	1	3	32	1	3	1	0	1	0	0	0	1	0	0	1	1	0	0	0	0	0		1	1	0		0		0
736	19	3	2	1	2	2	1	1	2	0	7000	1	2	1	1	1	1	19	1			33	1	2	0	1	1	0	0	0	0	0	0	1	1	1	0	1	0	0		0		0		0		0
737	25	4	2	1	2	6	4	4	4	0	3000	1	2	0	0	0	0	18	2	1	3	36	1	4	1	0	1	1	1	1	0	0	0	1	0	1	0	0	0	0		0		0		0		0
738	24	1	2	1	3	4	4	2	3	1	1500	1	2	0	0	0	0	19	2	1	1	24	1	1	1				0	0	0	0	0	0	0	0	0	0	0	1	1	1	1	1	1	0		0
739	35	3	2	2	3	3	1	1	2	0	1000	1	2	1	1	1	1	17	4	3	3	34	1	3	1	0	1	0	0	0	0	0	0	1	0	0	1	0	0	0		0		0		0		0
740	20	2	2	2	4	5	4	4	2	0	3000	1	2	0	0	0	0	18	1			36	1	4	1	1	1	0	0	0	0	0	0	1	1	1	0	0	0	0		0		0		0		0
741	18	2	2	2	6	4	6	2	5	0	1000	1	2	1	1	1	1	17	1			28	1	2	0	0	1	0	0	0	0	0	0	1	0	0	0	0	0	1	2	1	3	0		0		1	3
742	19	3	2	1	3	5	4	1	2	0	4500	1	2	0	0	0	0	19	1			24	1	1	0				1	0	0	0	0	1	1	1	0	0	0	0		0		0		0		0
743	30	4	2	2	3	4	1	1	3	0	800	1	2	1	1	1	1	20	2	1	3	28	1	1	0				1	0	0	0	0	1	0	0	0	0	0	0		0		0		0		0
744	27	3	2	2	3	4	4	2	4	1	1500	1	2	0	0	0	0	19	2	1	2	30	1	2	1	0	1	0	0	0	0	0	0	0	0	0	0	0	0	0		0		0		0		0
745	36	3	2	1	3	3	1	4	4	0	2000	1	2	1	1	1	1	27	3	2	3	26	1	2	1	0	1	0	0	0	0	0	0	1	0	0	1	1	0	0		0		0		0		0
746	19	2	2	1	4	4	5	1	2	0	4100	1	2	0	0	0	0	19	1			26	1	1	1				0	0	0	0	0	1	1	1	0	0	0	0		0		0		0		0
747	27	2	2	1	5	3	4	3	4	1	1500	1	2	1	0	0	0	20	2	1	3	28	1	3	1	0	1	0	0	0	1	0	0	1	1	0	0	0	0	0		0		0		0		0
748	27	1	2	1	6	5	4	3	5	1	5600	1	2	0	0	0	0	19	3	2	2	36	1	4	1	1	1	0	0	0	0	0	0	1	1	1	0	0	0	0		0		0		0		0
749	22	2	2	1	3	4	4	4	3	0	600	1	2	1	1	1	1	18	2	1	3	34	1	4	1	1	1	0	0	0	0	0	0	1	0	1	0	0	0	0		0		0		0		0
750	22	2	2	2	3	3	4	4	3	0	2800	1	2	0	0	0	0	19	2	1	2	30	1	2	1	0	1	0	1	0	0	0	0	0	0	0	0	0	0	0		0		0		0		0
751	30	3	2	1	4	4	3	4	3	0	3000	1	2	1	1	1	1	24	2	1	3	24	1	2	1	1	1	0	0	0	0	0	0	1	0	1	0	0	0	0		0		0		0		0
752	30	2	2	1	6	3	1	1	4	0	10000	1	2	0	0	0	0	19	2	1	2	24	1	3	1	0	1	0	0	0	0	0	0	0	0	0	0	0	0	0		0		0		0		0
753	28	4	2	1	7	3	6	3	4	0	500	1	2	1	1	1	1	18	3	2	3	28	1	2	1	0	1	0	1	0	0	0	0	0	0	0	1	0	0	1	1	1	2	0		0		0
754	35	2	2	2	1	1	4	4	7	1	2300	1	2	0	0	0	0	20	5	4	2	26	1	1	1				0	1	0	0	0	0	0	0	0	1	0	0		0		0		0		0
755	28	2	2	2	4	4	4	4	3	1	400	1	2	0	1	0	0	22	3	1	2	34	1	3	1	0	1	1	1	0	0	0	0	1	0	1	0	1	0	0		0		0		0		0
756	30	1	2	2	3	4	4	4	5	2	4000	1	2	0	0	0	0	22	3	2	3	27	1	2	1	1	1	0	1	1	1	0	0	1	0	1	0	0	0	0		0		0		0		0
757	20	2	2	1	3	3	6	2	2	0	1000	1	2	1	0	0	1	18	1			20	1	2	1	1	1	0	0	1	0	1	0	0	0	1	0	0	0	0		1	2	0		0		0
758	20	2	2	1	4	7	4	1	2	0	5000	1	2	0	0	0	0	19	1			38	1	4	0	1	1	1	0	0	0	0	0	1	1	1	0	0	0	0		0		0		0		0
759	25	3	2	2	7	6	4	1	5	1	2000	1	2	0	0	0	0	18	2	1	1	32	0	3	1	1	1	0	0	0	0	0	0	1	0	0	0	1	1	0		0		0		0		0
760	40	1	2	2	4	3	4	4	7	0	3500	1	2	0	0	0	0	22	6	5	2	30	0	3	1	0	1	0	0	0	0	0	0	0	0	0	0	0	0	0		0		0		0		0
761	28	2	2	1	4	5	4	3	4	0	800	1	2	1	0	0	1	16	3	2	3	28	1	1	1				1	0	1	0	0	1	0	0	0	0	1	0		0		0		0		0
762	26	2	2	1	6	6	1	1	2	0	3900	1	2	1	1	1	1	22	1			26	1	2	1	1	1	0	0	0	0	0	0	1	1	1	1	1	0	0		0		0		0		0
763	27	3	2	1	3	4	4	3	5	1	1500	1	2	1	1	1	1	18	4	2	2	32	1	1	1				1	0	0	0	0	1	1	1	0	0	0	0		0		0		0		0
764	34	1	2	1	5	4	6	1	5	0	4500	1	2	0	0	0	0	22	3	2	3	31	1	3	1	0	1	1	0	0	0	0	0	0	0	0	0	0	0	0		0		0		0		0
765	25	2	2	1	3	3	3	4	4	0	800	1	2	1	1	1	1	18	3	2	2	32	1	2	1	0	1	0	0	0	0	0	0	1	0	0	0	0	0	0		0		0		0		0
766	25	2	2	1	6	6	4	2	3	0	3500	1	2	0	0	0	0	22	2	1	3	36	1	3	1	0	1	1	0	0	0	0	0	0	0	0	0	0	0	0		0		0		0		0
767	20	2	2	1	4	4	4	2	2	0	5000	1	2	1	1	1	1	20	1			34	1	3	0	0	0	0	0	0	0	0	1	1	1	0	0	0	0	0		0		0		0		0
768	29	3	2	2	1	1	4	4	2	0	1500	1	2	0	0	0	0	19	1			30	1	3	0	1	1	0	0	0	0	0	0	1	1	1	0	0	0	0		0		0		0		0
769	22	2	2	1	3	4	6	3	3	1	300	1	2	0	0	0	0	16	2	1	2	34	0	1	1				0	0	1	0	0	0	0	0	0	0	0	1	1	1	1	0		0		0
770	34	2	2	1	3	5	6	4	4	0	5000	1	2	0	0	0	0	25	2	2	3	38	1	4	1	1	1	0	0	0	0	0	0	1	1	1	0	0	0	0		0		0		0		0
771	20	2	2	1	1	3	4	2	3	0	100	1	2	0	1	0	0	18	2	1	3	30	1	1	1				1	1	0	0	0	1	0	1	0	0	1	0		1	1	1	1	0		1	1
772	25	3	2	2	2	4	5	4	2	0	500	0	1	0	0	0	0	23	1			37	1	4	0	0	1	0	0	1	0	1	0	0	0	0	0	1	1	1	1	1	1	1	1	0		0
773	17	2	2	2	3	4	4	3	7	0	1500	1	2	1	1	1	1	16	1			36	1	3	0	0	1	0	0	0	0	0	0	1	0	0	0	0	0	0		0		0		0		0
774	24	1	2	1	4	4	3	4	3	0	5000	1	2	1	1	1	1	20	1			36	1	4	0	1	1	1	0	0	0	0	0	1	1	1	1	1	0	0		0		0		0		0
775	38	2	2	2	3	7	6	4	5	0	1600	1	2	1	1	1	1	24	4	3	2	32	1	1	1				0	0	0	0	0	1	1	1	0	0	0	0		0		0		0		0
776	25	3	2	2	2	3	4	2	2	0	1500	1	2	1	1	1	1	20	2	1	2	34	1	3	1	1	1	0	1	0	1	1	0	1	1	1	1	0	0	0		0		0		0		0
777	20	2	2	2	4	4	4	3	2	0	300	1	2	0	0	0	0	17	1			22	1	1	1				0	0	0	0	0	0	1	1	1	0	0	0		0		0		0		0
778	30	1	2	1	4	5	4	4	5	1	3900	1	2	1	1	1	1	21	3	2	2	28	1	2	1	1	1	0	0	0	0	0	1	1	1	1	1	0	0	0		0		0		0		0
779	20	2	2	2	3	6	6	2	3	1	1000	1	2	1	0	0	0	17	2	1		28	1	3	1	0	1	0	0	0	0	0	0	1	0	1	0	0	0	0		0		0		0		0
780	19	2	2	2	3	3	4	2	2	0	1800	1	1	0	0	0	0	19	1			28	1	1	0				0	0	0	0	0	1	1	1	1	0	0	0		0		0		0		0
[truncated: 36 more columns]
